# Supplementary material for: Gene Ontology Analysis Highlights Biological Processes Influencing Non-Response to Anti-TNF Therapy in Rheumatoid Arthritis
Source: Biomedicines. 2022 Jul 27;10(8):1808. doi: 10.3390/biomedicines10081808 (PMC9404936; doi:10.3390/biomedicines10081808)
Supplement: Supplementary file 1 [file biomedicines-10-01808-s001.zip]

Archive with 1 entries (1 files):
- 2022_Table_S1.xlsx
