# Supplementary material for: Gene Ontology Analysis Highlights Biological Processes Influencing Non-Response to Anti-TNF Therapy in Rheumatoid Arthritis
Source: Biomedicines. 2022 Jul 27;10(8):1808. doi: 10.3390/biomedicines10081808 (PMC9404936; doi:10.3390/biomedicines10081808)
Supplement: Supplementary file 1 [file biomedicines-10-01808-s001.zip › 2022_Table_S1.xlsx]

## Sheet: 1_DNA
GO ID	Term	Ontology Source	Term PValue Corrected with Bonferroni step down	% Associated Genes	Nr. Genes
GO:0002684	positive regulation of immune system process	GO_BiologicalProcess	1.03578e-11	4.09091	18
GO:0002697	regulation of immune effector process	GO_BiologicalProcess	1.92538e-10	7.45342	12
GO:0043123	positive regulation of I-kappaB kinase/NF-kappaB signaling	GO_BiologicalProcess	3.74318e-10	10.7527	10
GO:0002699	positive regulation of immune effector process	GO_BiologicalProcess	3.18018e-09	8.69565	10
GO:0051090	regulation of DNA-binding transcription factor activity	GO_BiologicalProcess	1.17328e-08	4.51389	13
GO:0050865	regulation of cell activation	GO_BiologicalProcess	1.48028e-08	5.12821	12
GO:0007249	I-kappaB kinase/NF-kappaB signaling	GO_BiologicalProcess	2.87584e-08	6.94444	10
GO:0045321	leukocyte activation	GO_BiologicalProcess	3.15466e-08	4.15335	13
GO:0001819	positive regulation of cytokine production	GO_BiologicalProcess	3.23912e-08	4.14013	13
GO:0002696	positive regulation of leukocyte activation	GO_BiologicalProcess	5.70559e-07	6.25	9
GO:0030097	hemopoiesis	GO_BiologicalProcess	7.5583e-07	4.16667	11
GO:0002250	adaptive immune response	GO_BiologicalProcess	1.05858e-06	7.40741	8
GO:0019221	cytokine-mediated signaling pathway	GO_BiologicalProcess	1.59336e-06	4.54545	10
GO:0002768	immune response-regulating cell surface receptor signaling pathway	GO_BiologicalProcess	1.60142e-06	7.01754	8
GO:0004707	MAP kinase activity	GO_BiologicalProcess	2.78074e-06	5.17241	9
GO:0046649	lymphocyte activation	GO_BiologicalProcess	3.53043e-06	4.16667	10
GO:0032677	regulation of interleukin-8 production	GO_BiologicalProcess	4.36444e-06	8.13953	7
GO:0002443	leukocyte mediated immunity	GO_BiologicalProcess	7.04364e-06	5.7554	8
GO:0071214	cellular response to abiotic stimulus	GO_BiologicalProcess	8.32959e-06	4.52261	9
GO:0002683	negative regulation of immune system process	GO_BiologicalProcess	8.32959e-06	4.52261	9
GO:0002521	leukocyte differentiation	GO_BiologicalProcess	8.52115e-06	5.59441	8
GO:0031341	regulation of cell killing	GO_BiologicalProcess	1.22298e-05	9.83607	6
GO:0048018	receptor ligand activity	GO_BiologicalProcess	1.32415e-05	5.26316	8
GO:0002703	regulation of leukocyte mediated immunity	GO_BiologicalProcess	1.39253e-05	6.79612	7
GO:0006954	inflammatory response	GO_BiologicalProcess	2.29887e-05	4.87805	8
GO:0043405	regulation of MAP kinase activity	GO_BiologicalProcess	2.59833e-05	4.79042	8
GO:0005125	cytokine activity	GO_BiologicalProcess	2.82294e-05	8.4507	6
GO:0051249	regulation of lymphocyte activation	GO_BiologicalProcess	4.08529e-05	4.49438	8
GO:0050864	regulation of B cell activation	GO_BiologicalProcess	4.64786e-05	11.9048	5
GO:0002700	regulation of production of molecular mediator of immune response	GO_BiologicalProcess	4.70625e-05	7.69231	6
GO:0032102	negative regulation of response to external stimulus	GO_BiologicalProcess	5.41306e-05	4.30108	8
GO:0002440	production of molecular mediator of immune response	GO_BiologicalProcess	6.57059e-05	7.22892	6
GO:0071219	cellular response to molecule of bacterial origin	GO_BiologicalProcess	9.11723e-05	6.81818	6
GO:0002698	negative regulation of immune effector process	GO_BiologicalProcess	0.000103286	10	5
GO:0002534	cytokine production involved in inflammatory response	GO_BiologicalProcess	0.000141832	16.6667	4
GO:1900015	regulation of cytokine production involved in inflammatory response	GO_BiologicalProcess	0.000141832	16.6667	4
GO:1903706	regulation of hemopoiesis	GO_BiologicalProcess	0.000150735	4.63576	7
GO:0002377	immunoglobulin production	GO_BiologicalProcess	0.000190826	15.3846	4
GO:0001818	negative regulation of cytokine production	GO_BiologicalProcess	0.000204168	4.40252	7
GO:0042113	B cell activation	GO_BiologicalProcess	0.000254096	8.19672	5
GO:0031348	negative regulation of defense response	GO_BiologicalProcess	0.000263407	5.55556	6
GO:0070555	response to interleukin-1	GO_BiologicalProcess	0.000334107	7.69231	5
GO:0046651	lymphocyte proliferation	GO_BiologicalProcess	0.000345075	5.26316	6
GO:0043507	positive regulation of JUN kinase activity	GO_BiologicalProcess	0.000348911	12.9032	4
GO:0030098	lymphocyte differentiation	GO_BiologicalProcess	0.000363389	7.46269	5
GO:0001909	leukocyte mediated cytotoxicity	GO_BiologicalProcess	0.000382097	7.35294	5
GO:0002822	regulation of adaptive immune response based on somatic recombination of immune receptors built from immunoglobulin superfamily domains	GO_BiologicalProcess	0.000450721	7.04225	5
GO:0007252	I-kappaB phosphorylation	GO_BiologicalProcess	0.000459013	27.2727	3
GO:0034612	response to tumor necrosis factor	GO_BiologicalProcess	0.000464443	4.87805	6
GO:0032731	positive regulation of interleukin-1 beta production	GO_BiologicalProcess	0.000622989	10.8108	4
GO:0007259	receptor signaling pathway via JAK-STAT	GO_BiologicalProcess	0.000704929	6.32911	5
GO:0032675	regulation of interleukin-6 production	GO_BiologicalProcess	0.000775352	6.17284	5
GO:0004705	JUN kinase activity	GO_BiologicalProcess	0.000788368	10	4
GO:1903037	regulation of leukocyte cell-cell adhesion	GO_BiologicalProcess	0.00095753	4.1958	6
GO:0032722	positive regulation of chemokine production	GO_BiologicalProcess	0.000996117	9.30233	4
GO:1904994	regulation of leukocyte adhesion to vascular endothelial cell	GO_BiologicalProcess	0.00141589	17.6471	3
GO:1902105	regulation of leukocyte differentiation	GO_BiologicalProcess	0.00142149	5.31915	5
GO:0007254	JNK cascade	GO_BiologicalProcess	0.0017125	5.05051	5
GO:0050670	regulation of lymphocyte proliferation	GO_BiologicalProcess	0.00209724	4.80769	5
GO:0045637	regulation of myeloid cell differentiation	GO_BiologicalProcess	0.00209724	4.80769	5
GO:0032715	negative regulation of interleukin-6 production	GO_BiologicalProcess	0.00213213	15	3
GO:0032611	interleukin-1 beta production	GO_BiologicalProcess	0.00226114	7.14286	4
GO:0050727	regulation of inflammatory response	GO_BiologicalProcess	0.00234265	4.62963	5
GO:0051384	response to glucocorticoid	GO_BiologicalProcess	0.00294338	13.0435	3
GO:0002456	T cell mediated immunity	GO_BiologicalProcess	0.00332253	6.34921	4
GO:0042129	regulation of T cell proliferation	GO_BiologicalProcess	0.003703	4	3
GO:0034123	positive regulation of toll-like receptor signaling pathway	GO_BiologicalProcess	0.00395353	11.5385	3
GO:0043154	negative regulation of cysteine-type endopeptidase activity involved in apoptotic process	GO_BiologicalProcess	0.0041131	4.91803	3
GO:0002262	myeloid cell homeostasis	GO_BiologicalProcess	0.00588351	5	3
GO:0004708	MAP kinase kinase activity	GO_BiologicalProcess	0.00645411	9.67742	3
GO:0002704	negative regulation of leukocyte mediated immunity	GO_BiologicalProcess	0.00645411	9.67742	3
GO:0002573	myeloid leukocyte differentiation	GO_BiologicalProcess	0.00669533	5	4
GO:0071222	cellular response to lipopolysaccharide	GO_BiologicalProcess	0.00669931	5.06329	4
GO:0042100	B cell proliferation	GO_BiologicalProcess	0.00679203	9.375	3
GO:0032755	positive regulation of interleukin-6 production	GO_BiologicalProcess	0.00711526	5.17241	3
GO:0030073	insulin secretion	GO_BiologicalProcess	0.00762919	5.45455	3
GO:0002366	leukocyte activation involved in immune response	GO_BiologicalProcess	0.00838306	4.65116	4
GO:0050853	B cell receptor signaling pathway	GO_BiologicalProcess	0.00857776	8.10811	3
GO:0050852	T cell receptor signaling pathway	GO_BiologicalProcess	0.00868119	5.55556	3
GO:0006509	membrane protein ectodomain proteolysis	GO_BiologicalProcess	0.00876967	7.89474	3
GO:0050777	negative regulation of immune response	GO_BiologicalProcess	0.00911789	4.34783	4
GO:0050796	regulation of insulin secretion	GO_BiologicalProcess	0.00934978	6.66667	3
GO:0045619	regulation of lymphocyte differentiation	GO_BiologicalProcess	0.00934978	6.66667	3
GO:0072577	endothelial cell apoptotic process	GO_BiologicalProcess	0.0095479	6.81818	3
GO:0007260	tyrosine phosphorylation of STAT protein	GO_BiologicalProcess	0.0095936	5.66038	3
GO:0002824	positive regulation of adaptive immune response based on somatic recombination of immune receptors built from immunoglobulin superfamily domains	GO_BiologicalProcess	0.00965566	6.38298	3
GO:0032481	positive regulation of type I interferon production	GO_BiologicalProcess	0.00966679	6.97674	3
GO:0042531	positive regulation of tyrosine phosphorylation of STAT protein	GO_BiologicalProcess	0.00969171	7.31707	3
GO:2000351	regulation of endothelial cell apoptotic process	GO_BiologicalProcess	0.00969171	7.31707	3
GO:0046425	regulation of receptor signaling pathway via JAK-STAT	GO_BiologicalProcess	0.0097127	7.14286	3
GO:0002367	cytokine production involved in immune response	GO_BiologicalProcess	0.010374	5.76923	3
GO:0002718	regulation of cytokine production involved in immune response	GO_BiologicalProcess	0.010374	5.76923	3
GO:0030217	T cell differentiation	GO_BiologicalProcess	0.0110299	5.88235	3

## Sheet: 2_RNA
GO ID	Term	Ontology Source	Term PValue Corrected with Bonferroni step down	% Associated Genes	Nr. Genes
GO:0006952	defense response	GO_BiologicalProcess	7.11869e-08	4.96689	30
GO:0051707	response to other organism	GO_BiologicalProcess	1.53411e-07	4.80769	30
GO:0034097	response to cytokine	GO_BiologicalProcess	5.97492e-07	5.75	23
GO:0051240	positive regulation of multicellular organismal process	GO_BiologicalProcess	1.09671e-06	4.53834	29
GO:0032101	regulation of response to external stimulus	GO_BiologicalProcess	4.17953e-06	5.18018	23
GO:0002682	regulation of immune system process	GO_BiologicalProcess	4.42121e-06	4.25844	29
GO:0071345	cellular response to cytokine stimulus	GO_BiologicalProcess	5.95416e-06	5.78035	20
GO:0001819	positive regulation of cytokine production	GO_BiologicalProcess	6.40682e-06	6.05096	19
GO:0098542	defense response to other organism	GO_BiologicalProcess	9.51221e-06	4.94624	23
GO:0002683	negative regulation of immune system process	GO_BiologicalProcess	1.05561e-05	7.53769	15
GO:0010628	positive regulation of gene expression	GO_BiologicalProcess	1.64085e-05	4.10557	28
GO:0001817	regulation of cytokine production	GO_BiologicalProcess	2.09348e-05	4.91071	22
GO:0001816	cytokine production	GO_BiologicalProcess	2.52099e-05	4.85651	22
GO:0009617	response to bacterium	GO_BiologicalProcess	3.2038e-05	6.45161	16
GO:0034341	response to interferon-gamma	GO_BiologicalProcess	0.000122929	14.0351	8
GO:0045087	innate immune response	GO_BiologicalProcess	0.000305015	5.44218	16
GO:0002689	negative regulation of leukocyte chemotaxis	GO_BiologicalProcess	0.000326349	29.4118	5
GO:0070555	response to interleukin-1	GO_BiologicalProcess	0.000336327	12.3077	8
GO:0030334	regulation of cell migration	GO_BiologicalProcess	0.000346305	4.01396	23
GO:0042613	MHC class II protein complex	GO_CellularComponent	0.000541571	44.4444	4
GO:0001516	prostaglandin biosynthetic process	GO_BiologicalProcess	0.000584549	26.3158	5
GO:0070371	ERK1 and ERK2 cascade	GO_BiologicalProcess	0.000798672	6.62983	12
GO:0002684	positive regulation of immune system process	GO_BiologicalProcess	0.000961085	4.31818	19
GO:0032102	negative regulation of response to external stimulus	GO_BiologicalProcess	0.00104196	6.45161	12
GO:0019221	cytokine-mediated signaling pathway	GO_BiologicalProcess	0.00111636	5.90909	13
GO:0001568	blood vessel development	GO_BiologicalProcess	0.0014817	5.05051	15
GO:0006954	inflammatory response	GO_BiologicalProcess	0.00171577	6.70732	11
GO:0031347	regulation of defense response	GO_BiologicalProcess	0.00207443	5.20446	14
GO:0000165	MAPK cascade	GO_BiologicalProcess	0.00288758	4.13793	18
GO:0050729	positive regulation of inflammatory response	GO_BiologicalProcess	0.00329903	13.6364	6
GO:0022603	regulation of anatomical structure morphogenesis	GO_BiologicalProcess	0.00381871	4.21836	17
GO:0050776	regulation of immune response	GO_BiologicalProcess	0.00428123	4.37158	16
GO:0070106	interleukin-27-mediated signaling pathway	GO_BiologicalProcess	0.0061511	50	3
GO:0023026	MHC class II protein complex binding	GO_MolecularFunction	0.0061511	50	3
GO:0032103	positive regulation of response to external stimulus	GO_BiologicalProcess	0.006477	5.33333	12
GO:0031349	positive regulation of defense response	GO_BiologicalProcess	0.0070563	7.03125	9
GO:0048002	antigen processing and presentation of peptide antigen	GO_BiologicalProcess	0.00923342	15.1515	5
GO:0070372	regulation of ERK1 and ERK2 cascade	GO_BiologicalProcess	0.00996877	6.0241	10
GO:0035747	natural killer cell chemotaxis	GO_BiologicalProcess	0.0102729	42.8571	3
GO:0010760	negative regulation of macrophage chemotaxis	GO_BiologicalProcess	0.0102729	42.8571	3
GO:2000501	regulation of natural killer cell chemotaxis	GO_BiologicalProcess	0.0102729	42.8571	3
GO:0032760	positive regulation of tumor necrosis factor production	GO_BiologicalProcess	0.0124478	10.7143	6
GO:0045765	regulation of angiogenesis	GO_BiologicalProcess	0.0124858	5.84795	10
GO:0042742	defense response to bacterium	GO_BiologicalProcess	0.0127928	6.47482	9
GO:0032755	positive regulation of interleukin-6 production	GO_BiologicalProcess	0.0148351	10.3448	6
GO:0032623	interleukin-2 production	GO_BiologicalProcess	0.0154019	13.5135	5
GO:0032663	regulation of interleukin-2 production	GO_BiologicalProcess	0.0154019	13.5135	5
GO:0043410	positive regulation of MAPK cascade	GO_BiologicalProcess	0.017119	4.48276	13
GO:0002237	response to molecule of bacterial origin	GO_BiologicalProcess	0.018442	6.95652	8
GO:0098797	plasma membrane protein complex	GO_CellularComponent	0.0224861	4.6332	12
GO:0010573	vascular endothelial growth factor production	GO_BiologicalProcess	0.0225509	18.1818	4
GO:0002685	regulation of leukocyte migration	GO_BiologicalProcess	0.0241736	6.66667	8
GO:0034612	response to tumor necrosis factor	GO_BiologicalProcess	0.0284112	6.50407	8
GO:0032722	positive regulation of chemokine production	GO_BiologicalProcess	0.0301457	11.6279	5
GO:0060333	interferon-gamma-mediated signaling pathway	GO_BiologicalProcess	0.0305994	30	3
GO:0010739	positive regulation of protein kinase A signaling	GO_BiologicalProcess	0.0305994	30	3
GO:0048660	regulation of smooth muscle cell proliferation	GO_BiologicalProcess	0.0308243	8.95522	6
GO:0006633	fatty acid biosynthetic process	GO_BiologicalProcess	0.0323239	8.82353	6
GO:0048659	smooth muscle cell proliferation	GO_BiologicalProcess	0.0323239	8.82353	6
GO:0050900	leukocyte migration	GO_BiologicalProcess	0.032594	5.12821	10
GO:0045321	leukocyte activation	GO_BiologicalProcess	0.0327081	4.15335	13
GO:0070509	calcium ion import	GO_BiologicalProcess	0.0328133	11.3636	5
GO:0005126	cytokine receptor binding	GO_MolecularFunction	0.0348378	6.25	8
GO:0032729	positive regulation of interferon-gamma production	GO_BiologicalProcess	0.0349736	11.1111	5
GO:0050920	regulation of chemotaxis	GO_BiologicalProcess	0.0380169	6.15385	8
GO:0005125	cytokine activity	GO_BiologicalProcess	0.0391632	8.4507	6
GO:0051897	positive regulation of protein kinase B signaling	GO_BiologicalProcess	0.0418772	8.33333	6
GO:0033138	positive regulation of peptidyl-serine phosphorylation	GO_BiologicalProcess	0.0447201	8.21918	6
GO:0048246	macrophage chemotaxis	GO_BiologicalProcess	0.0447406	14.8148	4
GO:0032602	chemokine production	GO_BiologicalProcess	0.0713965	9.43396	5
GO:0051924	regulation of calcium ion transport	GO_BiologicalProcess	0.0730208	6.30631	7
GO:0032635	interleukin-6 production	GO_BiologicalProcess	0.0752442	7.40741	6
GO:0002832	negative regulation of response to biotic stimulus	GO_BiologicalProcess	0.0752442	7.40741	6
GO:0042129	regulation of T cell proliferation	GO_BiologicalProcess	0.0775367	4	3
GO:0006959	humoral immune response	GO_BiologicalProcess	0.0831449	6.14035	7
GO:0001937	negative regulation of endothelial cell proliferation	GO_BiologicalProcess	0.0838253	12.5	4
GO:0050778	positive regulation of immune response	GO_BiologicalProcess	0.0852573	4.15094	11
GO:0002274	myeloid leukocyte activation	GO_BiologicalProcess	0.0933649	7.05882	6
GO:0048018	receptor ligand activity	GO_BiologicalProcess	0.0956438	5.26316	8
GO:0044283	small molecule biosynthetic process	GO_BiologicalProcess	0.10745	4.0146	11
GO:0097529	myeloid leukocyte migration	GO_BiologicalProcess	0.108098	5.83333	7
GO:0070374	positive regulation of ERK1 and ERK2 cascade	GO_BiologicalProcess	0.108098	5.83333	7
GO:0045088	regulation of innate immune response	GO_BiologicalProcess	0.111178	5.78512	7
GO:0002444	myeloid leukocyte mediated immunity	GO_BiologicalProcess	0.121618	11.1111	4
GO:1904705	regulation of vascular associated smooth muscle cell proliferation	GO_BiologicalProcess	0.121618	11.1111	4
GO:1990874	vascular associated smooth muscle cell proliferation	GO_BiologicalProcess	0.121618	11.1111	4
GO:0060048	cardiac muscle contraction	GO_BiologicalProcess	0.122922	4.41176	3
GO:0035195	gene silencing by miRNA	GO_BiologicalProcess	0.122922	4.41176	3
GO:0010575	positive regulation of vascular endothelial growth factor production	GO_BiologicalProcess	0.12926	17.6471	3
GO:0002275	myeloid cell activation involved in immune response	GO_BiologicalProcess	0.130741	10.8108	4
GO:0050777	negative regulation of immune response	GO_BiologicalProcess	0.131252	6.52174	6
GO:0002831	regulation of response to biotic stimulus	GO_BiologicalProcess	0.139318	4.45545	9
GO:0032609	interferon-gamma production	GO_BiologicalProcess	0.140292	7.8125	5
GO:0006935	chemotaxis	GO_BiologicalProcess	0.141562	4.09836	10
GO:0008015	blood circulation	GO_BiologicalProcess	0.141687	4.87805	8
GO:0090344	negative regulation of cell aging	GO_BiologicalProcess	0.142287	16.6667	3
GO:0001667	ameboidal-type cell migration	GO_BiologicalProcess	0.149788	4.04858	10
GO:0060759	regulation of response to cytokine stimulus	GO_BiologicalProcess	0.15575	6.18557	6
GO:0032640	tumor necrosis factor production	GO_BiologicalProcess	0.15575	6.18557	6
GO:0043269	regulation of ion transport	GO_BiologicalProcess	0.15713	4.01606	10
GO:0001936	regulation of endothelial cell proliferation	GO_BiologicalProcess	0.162179	6.12245	6
GO:0030593	neutrophil chemotaxis	GO_BiologicalProcess	0.171687	9.7561	4
GO:0006816	calcium ion transport	GO_BiologicalProcess	0.172827	4.24528	9
GO:0004866	endopeptidase inhibitor activity	GO_BiologicalProcess	0.177918	4.47761	3
GO:0010742	macrophage derived foam cell differentiation	GO_BiologicalProcess	0.179437	15	3
GO:0032743	positive regulation of interleukin-2 production	GO_BiologicalProcess	0.179437	15	3
GO:0090279	regulation of calcium ion import	GO_BiologicalProcess	0.179437	15	3
GO:0045766	positive regulation of angiogenesis	GO_BiologicalProcess	0.186803	5.88235	6
GO:2001234	negative regulation of apoptotic signaling pathway	GO_BiologicalProcess	0.187102	5.10949	7
GO:0044344	cellular response to fibroblast growth factor stimulus	GO_BiologicalProcess	0.192611	9.30233	4
GO:0032481	positive regulation of type I interferon production	GO_BiologicalProcess	0.192611	9.30233	4
GO:0050918	positive chemotaxis	GO_BiologicalProcess	0.19626	9.09091	4
GO:0071675	regulation of mononuclear cell migration	GO_BiologicalProcess	0.196574	6.94444	5
GO:0035456	response to interferon-beta	GO_BiologicalProcess	0.197076	14.2857	3
GO:0046394	carboxylic acid biosynthetic process	GO_BiologicalProcess	0.198143	5	7
GO:2001233	regulation of apoptotic signaling pathway	GO_BiologicalProcess	0.199397	4.10959	9
GO:0006109	regulation of carbohydrate metabolic process	GO_BiologicalProcess	0.203153	6.84932	5
GO:0009615	response to virus	GO_BiologicalProcess	0.21655	4.01786	9
GO:0007043	cell-cell junction assembly	GO_BiologicalProcess	0.220425	4.61538	3
GO:0006165	nucleoside diphosphate phosphorylation	GO_BiologicalProcess	0.221622	8.69565	4
GO:0051607	defense response to virus	GO_BiologicalProcess	0.239183	4.7619	7
GO:0050830	defense response to Gram-positive bacterium	GO_BiologicalProcess	0.255277	4.7619	3
GO:0036230	granulocyte activation	GO_BiologicalProcess	0.289487	12	3
GO:0004517	nitric-oxide synthase activity	GO_MolecularFunction	0.289487	12	3
GO:0016525	negative regulation of angiogenesis	GO_BiologicalProcess	0.294519	4.83871	3
GO:0031397	negative regulation of protein ubiquitination	GO_BiologicalProcess	0.294519	4.83871	3
GO:1901989	positive regulation of cell cycle phase transition	GO_BiologicalProcess	0.294519	4.83871	3
GO:0019730	antimicrobial humoral response	GO_BiologicalProcess	0.296207	6.17284	5
GO:0002253	activation of immune response	GO_BiologicalProcess	0.305861	4.51613	7
GO:0007088	regulation of mitotic nuclear division	GO_BiologicalProcess	0.316847	5	3
GO:0031644	regulation of nervous system process	GO_BiologicalProcess	0.345143	11.1111	3
GO:0032872	regulation of stress-activated MAPK cascade	GO_BiologicalProcess	0.351804	4	4
GO:0044057	regulation of system process	GO_BiologicalProcess	0.352098	4.375	7
GO:0071453	cellular response to oxygen levels	GO_BiologicalProcess	0.359046	5.81395	5
GO:0048662	negative regulation of smooth muscle cell proliferation	GO_BiologicalProcess	0.365161	10.7143	3
GO:0043516	regulation of DNA damage response, signal transduction by p53 class mediator	GO_BiologicalProcess	0.365161	10.7143	3
GO:0060337	type I interferon signaling pathway	GO_BiologicalProcess	0.365161	10.7143	3
GO:0034329	cell junction assembly	GO_BiologicalProcess	0.370708	4.29448	7
GO:0061844	antimicrobial humoral immune response mediated by antimicrobial peptide	GO_BiologicalProcess	0.374365	5.17241	3
GO:0050730	regulation of peptidyl-tyrosine phosphorylation	GO_BiologicalProcess	0.376723	4.26829	7
GO:0050851	antigen receptor-mediated signaling pathway	GO_BiologicalProcess	0.388235	5.61798	5
GO:0042593	glucose homeostasis	GO_BiologicalProcess	0.393048	6.89655	4
GO:0043405	regulation of MAP kinase activity	GO_BiologicalProcess	0.394058	4.19162	7
GO:0043534	blood vessel endothelial cell migration	GO_BiologicalProcess	0.396997	5.49451	5
GO:0002263	cell activation involved in immune response	GO_BiologicalProcess	0.396997	5.49451	5
GO:0060968	regulation of gene silencing	GO_BiologicalProcess	0.397088	7.01754	4
GO:0060047	heart contraction	GO_BiologicalProcess	0.400294	5.43478	5
GO:0006024	glycosaminoglycan biosynthetic process	GO_BiologicalProcess	0.40091	10	3
GO:1903510	mucopolysaccharide metabolic process	GO_BiologicalProcess	0.40819	9.67742	3
GO:0016458	gene silencing	GO_BiologicalProcess	0.413309	4.08163	4
GO:0010595	positive regulation of endothelial cell migration	GO_BiologicalProcess	0.413309	4.08163	4
GO:0050829	defense response to Gram-negative bacterium	GO_BiologicalProcess	0.418941	5.35714	3
GO:0032611	interleukin-1 beta production	GO_BiologicalProcess	0.418941	5.35714	3
GO:0008083	growth factor activity	GO_BiologicalProcess	0.420345	9.375	3
GO:0006898	receptor-mediated endocytosis	GO_BiologicalProcess	0.423568	4.54545	6
GO:0004707	MAP kinase activity	GO_BiologicalProcess	0.428903	4.02299	7
GO:0043130	ubiquitin binding	GO_MolecularFunction	0.43601	6.25	3
GO:0006006	glucose metabolic process	GO_BiologicalProcess	0.436678	5.45455	3
GO:0030073	insulin secretion	GO_BiologicalProcess	0.436678	5.45455	3
GO:0032637	interleukin-8 production	GO_BiologicalProcess	0.438621	4.65116	4
GO:0043299	leukocyte degranulation	GO_BiologicalProcess	0.448586	9.09091	3
GO:0032606	type I interferon production	GO_BiologicalProcess	0.456389	6.34921	4
GO:0043280	positive regulation of cysteine-type endopeptidase activity involved in apoptotic process	GO_BiologicalProcess	0.456646	4.30108	4
GO:0015833	peptide transport	GO_BiologicalProcess	0.457498	4.7619	4
GO:0006096	glycolytic process	GO_BiologicalProcess	0.466965	8.82353	3
GO:0008217	regulation of blood pressure	GO_BiologicalProcess	0.466965	8.82353	3
GO:0071674	mononuclear cell migration	GO_BiologicalProcess	0.467575	5	5
GO:0043270	positive regulation of ion transport	GO_BiologicalProcess	0.469384	4.03226	5
GO:0050670	regulation of lymphocyte proliferation	GO_BiologicalProcess	0.472908	4.80769	5
GO:0062012	regulation of small molecule metabolic process	GO_BiologicalProcess	0.473751	4.25532	6
GO:0032731	positive regulation of interleukin-1 beta production	GO_BiologicalProcess	0.473793	8.10811	3
GO:0048661	positive regulation of smooth muscle cell proliferation	GO_BiologicalProcess	0.473793	8.10811	3
GO:0002443	leukocyte mediated immunity	GO_BiologicalProcess	0.475297	4.31655	6
GO:0043112	receptor metabolic process	GO_BiologicalProcess	0.475709	4.9505	5
GO:0010594	regulation of endothelial cell migration	GO_BiologicalProcess	0.477701	4.22535	6
GO:0032757	positive regulation of interleukin-8 production	GO_BiologicalProcess	0.479836	5.97015	4
GO:0090068	positive regulation of cell cycle process	GO_BiologicalProcess	0.484377	4.16667	6
GO:0050852	T cell receptor signaling pathway	GO_BiologicalProcess	0.486276	5.55556	3
GO:0099537	trans-synaptic signaling	GO_BiologicalProcess	0.48904	4.81928	4
GO:0004252	serine-type endopeptidase activity	GO_BiologicalProcess	0.496988	4.93827	4
GO:0005539	glycosaminoglycan binding	GO_MolecularFunction	0.498942	5	4
GO:2001236	regulation of extrinsic apoptotic signaling pathway	GO_BiologicalProcess	0.509332	4.34783	4
GO:0019731	antibacterial humoral response	GO_BiologicalProcess	0.509792	6.38298	3
GO:0046330	positive regulation of JNK cascade	GO_BiologicalProcess	0.518346	6.97674	3
GO:0070167	regulation of biomineral tissue development	GO_BiologicalProcess	0.518346	6.97674	3
GO:0050796	regulation of insulin secretion	GO_BiologicalProcess	0.51972	6.66667	3
GO:2001235	positive regulation of apoptotic signaling pathway	GO_BiologicalProcess	0.520303	5.55556	4
GO:0098802	plasma membrane signaling receptor complex	GO_CellularComponent	0.520452	5.06329	4
GO:0042379	chemokine receptor binding	GO_MolecularFunction	0.522896	7.14286	3
GO:2000351	regulation of endothelial cell apoptotic process	GO_BiologicalProcess	0.524043	7.31707	3
GO:0060964	regulation of gene silencing by miRNA	GO_BiologicalProcess	0.524043	7.31707	3
GO:2001242	regulation of intrinsic apoptotic signaling pathway	GO_BiologicalProcess	0.525009	4.58716	5
GO:0046165	alcohol biosynthetic process	GO_BiologicalProcess	0.528878	5.47945	4
GO:0071456	cellular response to hypoxia	GO_BiologicalProcess	0.528878	5.47945	4
GO:0033344	cholesterol efflux	GO_BiologicalProcess	0.530557	6.81818	3
GO:0072577	endothelial cell apoptotic process	GO_BiologicalProcess	0.530557	6.81818	3
GO:0002548	monocyte chemotaxis	GO_BiologicalProcess	0.531866	7.69231	3
GO:0008016	regulation of heart contraction	GO_BiologicalProcess	0.535755	5.19481	4
GO:0046651	lymphocyte proliferation	GO_BiologicalProcess	0.536559	4.38596	5
GO:0043535	regulation of blood vessel endothelial cell migration	GO_BiologicalProcess	0.536682	5.40541	4

## Sheet: 3_RNA_UP_RE_DO_NR
GO ID	Term	Ontology Source	Term PValue Corrected with Bonferroni step down	% Associated Genes	Nr. Genes
GO:0002683	negative regulation of immune system process	GO_BiologicalProcess	1.48849e-05	5.02513	10
GO:0023026	MHC class II protein complex binding	GO_MolecularFunction	0.000128759	50	3
GO:0010760	negative regulation of macrophage chemotaxis	GO_BiologicalProcess	0.000215657	42.8571	3
GO:0002685	regulation of leukocyte migration	GO_BiologicalProcess	0.000273656	5.83333	7
GO:0042613	MHC class II protein complex	GO_CellularComponent	0.000471771	33.3333	3
GO:0032102	negative regulation of response to external stimulus	GO_BiologicalProcess	0.0005167	4.30108	8
GO:0048246	macrophage chemotaxis	GO_BiologicalProcess	0.000535478	14.8148	4
GO:0034341	response to interferon-gamma	GO_BiologicalProcess	0.00061181	8.77193	5
GO:0050900	leukocyte migration	GO_BiologicalProcess	0.000655644	4.10256	8
GO:0048002	antigen processing and presentation of peptide antigen	GO_BiologicalProcess	0.000992004	12.1212	4
GO:0006109	regulation of carbohydrate metabolic process	GO_BiologicalProcess	0.00172127	6.84932	5
GO:0030595	leukocyte chemotaxis	GO_BiologicalProcess	0.00348012	4.41176	6
GO:0001516	prostaglandin biosynthetic process	GO_BiologicalProcess	0.00361443	15.7895	3
GO:0001936	regulation of endothelial cell proliferation	GO_BiologicalProcess	0.00565313	5.10204	5
GO:0033138	positive regulation of peptidyl-serine phosphorylation	GO_BiologicalProcess	0.00844531	5.47945	4
GO:0070555	response to interleukin-1	GO_BiologicalProcess	0.00858215	6.15385	4
GO:0043516	regulation of DNA damage response, signal transduction by p53 class mediator	GO_BiologicalProcess	0.00879127	10.7143	3
GO:2001235	positive regulation of apoptotic signaling pathway	GO_BiologicalProcess	0.0091673	5.55556	4
GO:0071675	regulation of mononuclear cell migration	GO_BiologicalProcess	0.0091673	5.55556	4
GO:0051924	regulation of calcium ion transport	GO_BiologicalProcess	0.00928225	4.5045	5
GO:0001937	negative regulation of endothelial cell proliferation	GO_BiologicalProcess	0.00980017	9.375	3
GO:0097529	myeloid leukocyte migration	GO_BiologicalProcess	0.0101499	4.16667	5
GO:0019730	antimicrobial humoral response	GO_BiologicalProcess	0.010644	4.93827	4
GO:0032760	positive regulation of tumor necrosis factor production	GO_BiologicalProcess	0.0108998	5.35714	3
GO:0071456	cellular response to hypoxia	GO_BiologicalProcess	0.011314	4.10959	3
GO:0071674	mononuclear cell migration	GO_BiologicalProcess	0.0114417	4	4
GO:0032872	regulation of stress-activated MAPK cascade	GO_BiologicalProcess	0.0114417	4	4
GO:0006165	nucleoside diphosphate phosphorylation	GO_BiologicalProcess	0.0124983	6.52174	3
GO:0046330	positive regulation of JNK cascade	GO_BiologicalProcess	0.0128774	6.97674	3

## Sheet: 4_RNA_UP_NR_DO_RE
GO ID	Term	Ontology Source	Term PValue Corrected with Bonferroni step down	% Associated Genes	Nr. Genes
GO:0032103	positive regulation of response to external stimulus	GO_BiologicalProcess	0.000100289	4.44444	10
GO:0001516	prostaglandin biosynthetic process	GO_BiologicalProcess	0.00020479	21.0526	4
GO:0009617	response to bacterium	GO_BiologicalProcess	0.000219409	4.03226	10
GO:0050729	positive regulation of inflammatory response	GO_BiologicalProcess	0.000309658	11.3636	5
GO:0032729	positive regulation of interferon-gamma production	GO_BiologicalProcess	0.000332014	11.1111	5
GO:0005126	cytokine receptor binding	GO_MolecularFunction	0.00066998	5.46875	7
GO:0031349	positive regulation of defense response	GO_BiologicalProcess	0.00066998	5.46875	7
GO:0010739	positive regulation of protein kinase A signaling	GO_BiologicalProcess	0.000792812	30	3
GO:0032755	positive regulation of interleukin-6 production	GO_BiologicalProcess	0.00100791	8.62069	5
GO:0006633	fatty acid biosynthetic process	GO_BiologicalProcess	0.00206163	7.35294	5
GO:0002237	response to molecule of bacterial origin	GO_BiologicalProcess	0.00268107	5.21739	6
GO:0030593	neutrophil chemotaxis	GO_BiologicalProcess	0.00311042	9.7561	4
GO:0090344	negative regulation of cell aging	GO_BiologicalProcess	0.00345138	16.6667	3
GO:0071222	cellular response to lipopolysaccharide	GO_BiologicalProcess	0.00353331	6.32911	5
GO:0050918	positive chemotaxis	GO_BiologicalProcess	0.00362056	9.09091	4
GO:0046394	carboxylic acid biosynthetic process	GO_BiologicalProcess	0.00518173	4.28571	6
GO:0071347	cellular response to interleukin-1	GO_BiologicalProcess	0.00556489	7.84314	4
GO:0050670	regulation of lymphocyte proliferation	GO_BiologicalProcess	0.00864175	4.80769	5
GO:0070167	regulation of biomineral tissue development	GO_BiologicalProcess	0.00986129	6.97674	3
GO:0033138	positive regulation of peptidyl-serine phosphorylation	GO_BiologicalProcess	0.00995266	5.47945	4
GO:0048659	smooth muscle cell proliferation	GO_BiologicalProcess	0.0101959	5.88235	4
GO:0032757	positive regulation of interleukin-8 production	GO_BiologicalProcess	0.0108531	5.97015	4
GO:0048660	regulation of smooth muscle cell proliferation	GO_BiologicalProcess	0.0108531	5.97015	4
GO:0051897	positive regulation of protein kinase B signaling	GO_BiologicalProcess	0.0110335	5.55556	4
GO:0046651	lymphocyte proliferation	GO_BiologicalProcess	0.0118731	4.38596	5
GO:0042379	chemokine receptor binding	GO_MolecularFunction	0.0122926	7.14286	3
GO:0032760	positive regulation of tumor necrosis factor production	GO_BiologicalProcess	0.0138357	5.35714	3
GO:0002274	myeloid leukocyte activation	GO_BiologicalProcess	0.0144791	4.70588	4
GO:0042129	regulation of T cell proliferation	GO_BiologicalProcess	0.0153291	4	3

## Sheet: 5_PRO
ID	Term	Ontology Source	Term PValue Corrected with Bonferroni step down	% Associated Genes	Nr. Genes
GO:0005615	extracellular space	GO_CellularComponent	2.07959e-31	6.48464	38
GO:0005102	signaling receptor binding	GO_MolecularFunction	4.07464e-26	4.93333	37
GO:0005125	cytokine activity	GO_BiologicalProcess	5.7888e-17	19.7183	14
GO:0048018	receptor ligand activity	GO_BiologicalProcess	1.60539e-16	11.1842	17
GO:0002684	positive regulation of immune system process	GO_BiologicalProcess	1.69554e-15	5.22727	23
GO:0001817	regulation of cytokine production	GO_BiologicalProcess	2.5091e-15	5.13393	23
GO:0001816	cytokine production	GO_BiologicalProcess	3.18619e-15	5.07726	23
GO:0001819	positive regulation of cytokine production	GO_BiologicalProcess	1.26336e-13	6.05096	19
GO:0070325	lipoprotein particle receptor binding	GO_MolecularFunction	8.80657e-12	38.0952	8
GO:0006935	chemotaxis	GO_BiologicalProcess	9.15752e-12	6.55738	16
GO:0034358	plasma lipoprotein particle	GO_CellularComponent	4.5549e-11	32	8
GO:0032101	regulation of response to external stimulus	GO_BiologicalProcess	6.54472e-11	4.27928	19
GO:0060326	cell chemotaxis	GO_BiologicalProcess	1.32893e-10	7.1066	14
GO:0034361	very-low-density lipoprotein particle	GO_CellularComponent	1.82876e-10	41.1765	7
GO:0045321	leukocyte activation	GO_BiologicalProcess	4.12616e-10	5.11182	16
GO:0050900	leukocyte migration	GO_BiologicalProcess	2.08354e-09	6.66667	13
GO:1905952	regulation of lipid localization	GO_BiologicalProcess	3.56217e-09	11.1111	10
GO:0050731	positive regulation of peptidyl-tyrosine phosphorylation	GO_BiologicalProcess	4.36203e-09	8.8	11
GO:0097006	regulation of plasma lipoprotein particle levels	GO_BiologicalProcess	5.4252e-09	18.6047	8
GO:0005126	cytokine receptor binding	GO_MolecularFunction	5.58985e-09	8.59375	11
GO:0070661	leukocyte proliferation	GO_BiologicalProcess	5.58985e-09	8.59375	11
GO:0032680	regulation of tumor necrosis factor production	GO_BiologicalProcess	7.43694e-09	10.3093	10
GO:0032640	tumor necrosis factor production	GO_BiologicalProcess	7.43694e-09	10.3093	10
GO:0030595	leukocyte chemotaxis	GO_BiologicalProcess	1.0707e-08	8.08823	11
GO:0032103	positive regulation of response to external stimulus	GO_BiologicalProcess	1.20771e-08	5.77778	13
GO:0002696	positive regulation of leukocyte activation	GO_BiologicalProcess	1.96782e-08	7.63889	11
GO:0071345	cellular response to cytokine stimulus	GO_BiologicalProcess	2.09077e-08	4.33526	15
GO:0008201	heparin binding	GO_MolecularFunction	3.05317e-08	15.0943	8
GO:0060627	regulation of vesicle-mediated transport	GO_BiologicalProcess	3.06788e-08	5.34979	13
GO:0034366	spherical high-density lipoprotein particle	GO_CellularComponent	5.22057e-08	55.5556	5
GO:0034381	plasma lipoprotein particle clearance	GO_BiologicalProcess	7.13698e-08	30	6
GO:0010876	lipid localization	GO_BiologicalProcess	9.8485e-08	5.5814	12
GO:0050865	regulation of cell activation	GO_BiologicalProcess	2.57489e-07	5.12821	12
GO:0030301	cholesterol transport	GO_BiologicalProcess	2.60143e-07	11.5942	8
GO:0034375	high-density lipoprotein particle remodeling	GO_BiologicalProcess	3.14084e-07	41.6667	5
GO:0033700	phospholipid efflux	GO_BiologicalProcess	5.05086e-07	38.4615	5
GO:0050766	positive regulation of phagocytosis	GO_BiologicalProcess	8.11933e-07	20.6897	6
GO:0070663	regulation of leukocyte proliferation	GO_BiologicalProcess	8.59162e-07	7.75862	9
GO:1905953	negative regulation of lipid localization	GO_BiologicalProcess	9.97537e-07	20	6
GO:0007260	tyrosine phosphorylation of STAT protein	GO_BiologicalProcess	1.0812e-06	13.2075	7
GO:0097529	myeloid leukocyte migration	GO_BiologicalProcess	1.13665e-06	7.5	9
GO:0002685	regulation of leukocyte migration	GO_BiologicalProcess	1.13665e-06	7.5	9
GO:0006954	inflammatory response	GO_BiologicalProcess	1.16844e-06	6.09756	10
GO:0031347	regulation of defense response	GO_BiologicalProcess	1.16951e-06	4.46097	12
GO:0051251	positive regulation of lymphocyte activation	GO_BiologicalProcess	1.28845e-06	7.37705	9
GO:0006909	phagocytosis	GO_BiologicalProcess	1.30461e-06	9.41177	8
GO:0050750	low-density lipoprotein particle receptor binding	GO_MolecularFunction	2.21803e-06	29.4118	5
GO:0050920	regulation of chemotaxis	GO_BiologicalProcess	2.22176e-06	6.92308	9
GO:0018108	peptidyl-tyrosine phosphorylation	GO_BiologicalProcess	2.42594e-06	4.78261	11
GO:0043410	positive regulation of MAPK cascade	GO_BiologicalProcess	2.57348e-06	4.13793	12
GO:0042632	cholesterol homeostasis	GO_BiologicalProcess	2.95991e-06	16.6667	6
GO:0032102	negative regulation of response to external stimulus	GO_BiologicalProcess	3.65775e-06	5.37634	10
GO:0046649	lymphocyte activation	GO_BiologicalProcess	3.6821e-06	4.58333	11
GO:0050671	positive regulation of lymphocyte proliferation	GO_BiologicalProcess	6.47845e-06	10.1449	7
GO:0042531	positive regulation of tyrosine phosphorylation of STAT protein	GO_BiologicalProcess	6.50539e-06	14.6341	6
GO:0032368	regulation of lipid transport	GO_BiologicalProcess	8.61145e-06	9.72222	7
GO:0032374	regulation of cholesterol transport	GO_BiologicalProcess	8.62056e-06	13.9535	6
GO:0042627	chylomicron	GO_CellularComponent	9.14612e-06	44.4444	4
GO:0033344	cholesterol efflux	GO_BiologicalProcess	9.79183e-06	13.6364	6
GO:0019216	regulation of lipid metabolic process	GO_BiologicalProcess	9.8542e-06	5.76923	9
GO:0006959	humoral immune response	GO_BiologicalProcess	1.18995e-05	7.01754	8
GO:0032375	negative regulation of cholesterol transport	GO_BiologicalProcess	1.46064e-05	40	4
GO:0006897	endocytosis	GO_BiologicalProcess	1.46231e-05	4.60829	10
GO:0032943	mononuclear cell proliferation	GO_BiologicalProcess	1.52026e-05	6.77966	8
GO:2001233	regulation of apoptotic signaling pathway	GO_BiologicalProcess	1.55561e-05	4.56621	10
GO:0002688	regulation of leukocyte chemotaxis	GO_BiologicalProcess	2.33487e-05	8.33333	7
GO:0006956	complement activation	GO_BiologicalProcess	2.40843e-05	18.5185	5
GO:0031349	positive regulation of defense response	GO_BiologicalProcess	2.764e-05	6.25	8
GO:0034372	very-low-density lipoprotein particle remodeling	GO_BiologicalProcess	3.25431e-05	33.3333	4
GO:1905517	macrophage migration	GO_BiologicalProcess	3.42901e-05	17.2414	5
GO:0006869	lipid transport	GO_BiologicalProcess	3.69465e-05	4.8913	9
GO:0042056	chemoattractant activity	GO_BiologicalProcess	4.02999e-05	16.6667	5
GO:1902107	positive regulation of leukocyte differentiation	GO_BiologicalProcess	5.25718e-05	10.1695	6
GO:0034382	chylomicron remnant clearance	GO_BiologicalProcess	5.41455e-05	75	3
GO:0070653	high-density lipoprotein particle receptor binding	GO_MolecularFunction	5.41455e-05	75	3
GO:0034363	intermediate-density lipoprotein particle	GO_CellularComponent	5.41455e-05	75	3
GO:0010903	negative regulation of very-low-density lipoprotein particle remodeling	GO_BiologicalProcess	5.41455e-05	75	3
GO:0008083	growth factor activity	GO_BiologicalProcess	5.50589e-05	15.625	5
GO:0001937	negative regulation of endothelial cell proliferation	GO_BiologicalProcess	5.50589e-05	15.625	5
GO:0002521	leukocyte differentiation	GO_BiologicalProcess	6.04338e-05	5.59441	8
GO:0001936	regulation of endothelial cell proliferation	GO_BiologicalProcess	6.14312e-05	7.14286	7
GO:0050871	positive regulation of B cell activation	GO_BiologicalProcess	6.29386e-05	15.1515	5
GO:0071674	mononuclear cell migration	GO_BiologicalProcess	6.92602e-05	7	7
GO:0001664	G protein-coupled receptor binding	GO_MolecularFunction	9.27587e-05	5.26316	8
GO:0030100	regulation of endocytosis	GO_BiologicalProcess	9.47908e-05	6.66667	7
GO:0050727	regulation of inflammatory response	GO_BiologicalProcess	0.000113689	6.48148	7
GO:0001935	endothelial cell proliferation	GO_BiologicalProcess	0.000126317	6.36364	7
GO:0051051	negative regulation of transport	GO_BiologicalProcess	0.000127465	4.16667	9
GO:0010743	regulation of macrophage derived foam cell differentiation	GO_BiologicalProcess	0.000133071	23.5294	4
GO:0002697	regulation of immune effector process	GO_BiologicalProcess	0.000135425	4.96894	8
GO:0030225	macrophage differentiation	GO_BiologicalProcess	0.000167168	22.2222	4
GO:0042379	chemokine receptor binding	GO_MolecularFunction	0.000198223	11.9048	5
GO:0042063	gliogenesis	GO_BiologicalProcess	0.000198223	11.9048	5
GO:0034380	high-density lipoprotein particle assembly	GO_BiologicalProcess	0.000233731	50	3
GO:1903588	negative regulation of blood vessel endothelial cell proliferation involved in sprouting angiogenesis	GO_BiologicalProcess	0.000233731	50	3
GO:0010985	negative regulation of lipoprotein particle clearance	GO_BiologicalProcess	0.000233731	50	3
GO:0004607	phosphatidylcholine-sterol O-acyltransferase activity	GO_MolecularFunction	0.000233731	50	3
GO:0043120	tumor necrosis factor binding	GO_MolecularFunction	0.000233731	50	3
GO:0034447	very-low-density lipoprotein particle clearance	GO_BiologicalProcess	0.000233731	50	3
GO:0046890	regulation of lipid biosynthetic process	GO_BiologicalProcess	0.000237343	7.69231	6
GO:0050729	positive regulation of inflammatory response	GO_BiologicalProcess	0.000243649	11.3636	5
GO:0010742	macrophage derived foam cell differentiation	GO_BiologicalProcess	0.000249815	20	4
GO:0007159	leukocyte cell-cell adhesion	GO_BiologicalProcess	0.000265097	4.49438	8
GO:0005178	integrin binding	GO_MolecularFunction	0.000267152	7.5	6
GO:0002687	positive regulation of leukocyte migration	GO_BiologicalProcess	0.000267152	7.5	6
GO:0043277	apoptotic cell clearance	GO_BiologicalProcess	0.000294755	19.0476	4
GO:1905521	regulation of macrophage migration	GO_BiologicalProcess	0.000294755	19.0476	4
GO:0045732	positive regulation of protein catabolic process	GO_BiologicalProcess	0.000296848	5.51181	7
GO:0019955	cytokine binding	GO_MolecularFunction	0.000365362	7.05882	6
GO:0006898	receptor-mediated endocytosis	GO_BiologicalProcess	0.000367492	5.30303	7
GO:0034190	apolipoprotein receptor binding	GO_MolecularFunction	0.000370882	42.8571	3
GO:0031232	extrinsic component of external side of plasma membrane	GO_CellularComponent	0.000370882	42.8571	3
GO:0034384	high-density lipoprotein particle clearance	GO_BiologicalProcess	0.000370882	42.8571	3
GO:0002523	leukocyte migration involved in inflammatory response	GO_BiologicalProcess	0.000370882	42.8571	3
GO:0034362	low-density lipoprotein particle	GO_CellularComponent	0.000370882	42.8571	3
GO:0061517	macrophage proliferation	GO_BiologicalProcess	0.000370882	42.8571	3
GO:0032489	regulation of Cdc42 protein signal transduction	GO_BiologicalProcess	0.000370882	42.8571	3
GO:0045833	negative regulation of lipid metabolic process	GO_BiologicalProcess	0.000465809	9.80392	5
GO:0019218	regulation of steroid metabolic process	GO_BiologicalProcess	0.000465809	9.80392	5
GO:0032620	interleukin-17 production	GO_BiologicalProcess	0.000489611	16.6667	4
GO:0032660	regulation of interleukin-17 production	GO_BiologicalProcess	0.000489611	16.6667	4
GO:0032488	Cdc42 protein signal transduction	GO_BiologicalProcess	0.000565295	37.5	3
GO:0045807	positive regulation of endocytosis	GO_BiologicalProcess	0.000598971	9.25926	5
GO:0090287	regulation of cellular response to growth factor stimulus	GO_BiologicalProcess	0.00061693	4.86111	7
GO:1904035	regulation of epithelial cell apoptotic process	GO_BiologicalProcess	0.00075652	8.77193	5
GO:0050922	negative regulation of chemotaxis	GO_BiologicalProcess	0.000763204	14.8148	4
GO:0070508	cholesterol import	GO_BiologicalProcess	0.000796348	33.3333	3
GO:0045672	positive regulation of osteoclast differentiation	GO_BiologicalProcess	0.000796348	33.3333	3
GO:0042113	B cell activation	GO_BiologicalProcess	0.00103286	8.19672	5
GO:0001818	negative regulation of cytokine production	GO_BiologicalProcess	0.00108266	4.40252	7
GO:0060192	negative regulation of lipase activity	GO_BiologicalProcess	0.00109209	30	3
GO:0043691	reverse cholesterol transport	GO_BiologicalProcess	0.00109209	30	3
GO:1904019	epithelial cell apoptotic process	GO_BiologicalProcess	0.0011053	8.06452	5
GO:0050708	regulation of protein secretion	GO_BiologicalProcess	0.00115891	5.60748	6
GO:0043405	regulation of MAP kinase activity	GO_BiologicalProcess	0.00139321	4.19162	7
GO:0008202	steroid metabolic process	GO_BiologicalProcess	0.00139321	4.19162	7
GO:0070372	regulation of ERK1 and ERK2 cascade	GO_BiologicalProcess	0.00139518	4.21687	7
GO:0042110	T cell activation	GO_BiologicalProcess	0.00139518	4.21687	7
GO:0070486	leukocyte aggregation	GO_BiologicalProcess	0.00140155	27.2727	3
GO:0034383	low-density lipoprotein particle clearance	GO_BiologicalProcess	0.00140155	27.2727	3
GO:0007596	blood coagulation	GO_BiologicalProcess	0.0014091	7.57576	5
GO:0006633	fatty acid biosynthetic process	GO_BiologicalProcess	0.00156568	7.35294	5
GO:1902652	secondary alcohol metabolic process	GO_BiologicalProcess	0.00156568	7.35294	5
GO:0002237	response to molecule of bacterial origin	GO_BiologicalProcess	0.00161225	5.21739	6
GO:0003158	endothelium development	GO_BiologicalProcess	0.00163477	7.24638	5
GO:0016485	protein processing	GO_BiologicalProcess	0.00190221	5.04202	6
GO:0071675	regulation of mononuclear cell migration	GO_BiologicalProcess	0.00195426	6.94444	5
GO:0051044	positive regulation of membrane protein ectodomain proteolysis	GO_BiologicalProcess	0.00218384	23.0769	3
GO:0009306	protein secretion	GO_BiologicalProcess	0.00240219	4.8	6
GO:0002548	monocyte chemotaxis	GO_BiologicalProcess	0.00264543	10.2564	4
GO:0034435	cholesterol esterification	GO_BiologicalProcess	0.00264548	21.4286	3
GO:0009897	external side of plasma membrane	GO_CellularComponent	0.00266918	6.41026	5
GO:0002700	regulation of production of molecular mediator of immune response	GO_BiologicalProcess	0.00266918	6.41026	5
GO:0097191	extrinsic apoptotic signaling pathway	GO_BiologicalProcess	0.00269386	4.65116	6
GO:0045834	positive regulation of lipid metabolic process	GO_BiologicalProcess	0.00274842	6.32911	5
GO:0005319	lipid transporter activity	GO_BiologicalProcess	0.00282458	6.25	5
GO:0022409	positive regulation of cell-cell adhesion	GO_BiologicalProcess	0.00284189	4.58015	6
GO:0004252	serine-type endopeptidase activity	GO_BiologicalProcess	0.00294796	6.17284	5
GO:0002440	production of molecular mediator of immune response	GO_BiologicalProcess	0.00325774	6.0241	5
GO:0044344	cellular response to fibroblast growth factor stimulus	GO_BiologicalProcess	0.00336852	9.30233	4
GO:0032722	positive regulation of chemokine production	GO_BiologicalProcess	0.00336852	9.30233	4
GO:0031638	zymogen activation	GO_BiologicalProcess	0.00336852	9.30233	4
GO:0002274	myeloid leukocyte activation	GO_BiologicalProcess	0.00345986	5.88235	5
GO:0120020	cholesterol transfer activity	GO_BiologicalProcess	0.00347265	18.75	3
GO:0032637	interleukin-8 production	GO_BiologicalProcess	0.00359149	5.81395	5
GO:0050870	positive regulation of T cell activation	GO_BiologicalProcess	0.00359149	5.81395	5
GO:0032677	regulation of interleukin-8 production	GO_BiologicalProcess	0.00359149	5.81395	5
GO:0010575	positive regulation of vascular endothelial growth factor production	GO_BiologicalProcess	0.00397252	17.6471	3
GO:0042304	regulation of fatty acid biosynthetic process	GO_BiologicalProcess	0.00397252	17.6471	3
GO:1901623	regulation of lymphocyte chemotaxis	GO_BiologicalProcess	0.00397252	17.6471	3
GO:0019915	lipid storage	GO_BiologicalProcess	0.00401095	8.69565	4
GO:0097192	extrinsic apoptotic signaling pathway in absence of ligand	GO_BiologicalProcess	0.00456729	16.6667	3
GO:2001236	regulation of extrinsic apoptotic signaling pathway	GO_BiologicalProcess	0.00458119	5.43478	5
GO:0050921	positive regulation of chemotaxis	GO_BiologicalProcess	0.00472439	5.37634	5
GO:0030890	positive regulation of B cell proliferation	GO_BiologicalProcess	0.00508001	15.7895	3
GO:1904037	positive regulation of epithelial cell apoptotic process	GO_BiologicalProcess	0.00508001	15.7895	3
GO:0001516	prostaglandin biosynthetic process	GO_BiologicalProcess	0.00508001	15.7895	3
GO:0090288	negative regulation of cellular response to growth factor stimulus	GO_BiologicalProcess	0.00543689	7.84314	4
GO:0070062	extracellular exosome	GO_CellularComponent	0.00617024	4	3
GO:0045089	positive regulation of innate immune response	GO_BiologicalProcess	0.00617024	4	3
GO:0032602	chemokine production	GO_BiologicalProcess	0.00618558	7.54717	4
GO:0006639	acylglycerol metabolic process	GO_BiologicalProcess	0.00733059	7.14286	4
GO:1902230	negative regulation of intrinsic apoptotic signaling pathway in response to DNA damage	GO_BiologicalProcess	0.00747743	13.6364	3
GO:0048261	negative regulation of receptor-mediated endocytosis	GO_BiologicalProcess	0.00747743	13.6364	3
GO:0045840	positive regulation of mitotic nuclear division	GO_BiologicalProcess	0.00747743	13.6364	3
GO:0010573	vascular endothelial growth factor production	GO_BiologicalProcess	0.00747743	13.6364	3
GO:1905954	positive regulation of lipid localization	GO_BiologicalProcess	0.00877294	6.77966	4
GO:0051048	negative regulation of secretion	GO_BiologicalProcess	0.00914136	6.66667	4
GO:0002699	positive regulation of immune effector process	GO_BiologicalProcess	0.0106794	4.34783	5
GO:2001235	positive regulation of apoptotic signaling pathway	GO_BiologicalProcess	0.0110159	4.16667	3
GO:0030195	negative regulation of blood coagulation	GO_BiologicalProcess	0.0110307	11.5385	3
GO:0071621	granulocyte chemotaxis	GO_BiologicalProcess	0.0115444	6.15385	4
GO:0070374	positive regulation of ERK1 and ERK2 cascade	GO_BiologicalProcess	0.011707	4.16667	5
GO:0050709	negative regulation of protein secretion	GO_BiologicalProcess	0.0117311	11.1111	3
GO:0048659	smooth muscle cell proliferation	GO_BiologicalProcess	0.0122855	5.88235	4
GO:0051055	negative regulation of lipid biosynthetic process	GO_BiologicalProcess	0.0123843	10.7143	3
GO:0048146	positive regulation of fibroblast proliferation	GO_BiologicalProcess	0.0123843	10.7143	3
GO:0048247	lymphocyte chemotaxis	GO_BiologicalProcess	0.0129774	10.3448	3
GO:0030316	osteoclast differentiation	GO_BiologicalProcess	0.0129774	10.3448	3
GO:0042116	macrophage activation	GO_BiologicalProcess	0.0139326	10	3
GO:0017015	regulation of transforming growth factor beta receptor signaling pathway	GO_BiologicalProcess	0.0158916	4.22535	3
GO:0042100	B cell proliferation	GO_BiologicalProcess	0.0163717	9.375	3
GO:0022617	extracellular matrix disassembly	GO_BiologicalProcess	0.0163717	9.375	3
GO:0051209	release of sequestered calcium ion into cytosol	GO_BiologicalProcess	0.0165414	4.61538	3
GO:0032615	interleukin-12 production	GO_BiologicalProcess	0.0173659	9.09091	3
GO:0032655	regulation of interleukin-12 production	GO_BiologicalProcess	0.0173659	9.09091	3
GO:0002040	sprouting angiogenesis	GO_BiologicalProcess	0.0176781	5.12821	4
GO:0065010	extracellular membrane-bounded organelle	GO_CellularComponent	0.0187837	5	4
GO:0032609	interferon-gamma production	GO_BiologicalProcess	0.0197926	4.6875	3
GO:0070851	growth factor receptor binding	GO_MolecularFunction	0.0227183	4.7619	3
GO:1903364	positive regulation of cellular protein catabolic process	GO_BiologicalProcess	0.0227582	4.70588	4
GO:0006509	membrane protein ectodomain proteolysis	GO_BiologicalProcess	0.0228591	7.89474	3
GO:1901214	regulation of neuron death	GO_BiologicalProcess	0.0229925	4.5977	4
GO:0010596	negative regulation of endothelial cell migration	GO_BiologicalProcess	0.0245213	6.66667	3
GO:0032729	positive regulation of interferon-gamma production	GO_BiologicalProcess	0.0245213	6.66667	3
GO:0046889	positive regulation of lipid biosynthetic process	GO_BiologicalProcess	0.0245369	7.5	3
GO:1903131	mononuclear cell differentiation	GO_BiologicalProcess	0.0248222	4.12371	4
GO:0002702	positive regulation of production of molecular mediator of immune response	GO_BiologicalProcess	0.0251522	5.08475	3
GO:2000351	regulation of endothelial cell apoptotic process	GO_BiologicalProcess	0.0252806	7.31707	3
GO:0016525	negative regulation of angiogenesis	GO_BiologicalProcess	0.0253323	4.83871	3
GO:0070997	neuron death	GO_BiologicalProcess	0.0255314	4.21053	4
GO:0072577	endothelial cell apoptotic process	GO_BiologicalProcess	0.0256704	6.81818	3
GO:0071260	cellular response to mechanical stimulus	GO_BiologicalProcess	0.0259489	7.14286	3
GO:0061028	establishment of endothelial barrier	GO_BiologicalProcess	0.0259489	7.14286	3
GO:0002824	positive regulation of adaptive immune response based on somatic recombination of immune receptors built from immunoglobulin superfamily domains	GO_BiologicalProcess	0.0261851	6.38298	3
GO:0071677	positive regulation of mononuclear cell migration	GO_BiologicalProcess	0.0265324	6.97674	3
GO:0014068	positive regulation of phosphatidylinositol 3-kinase signaling	GO_BiologicalProcess	0.0265324	6.97674	3
GO:0032755	positive regulation of interleukin-6 production	GO_BiologicalProcess	0.026953	5.17241	3
GO:0002708	positive regulation of lymphocyte mediated immunity	GO_BiologicalProcess	0.026953	5.17241	3
GO:0002285	lymphocyte activation involved in immune response	GO_BiologicalProcess	0.0277731	5.66038	3
GO:0002367	cytokine production involved in immune response	GO_BiologicalProcess	0.0284856	5.76923	3
GO:0002718	regulation of cytokine production involved in immune response	GO_BiologicalProcess	0.0284856	5.76923	3
GO:0033209	tumor necrosis factor-mediated signaling pathway	GO_BiologicalProcess	0.0284998	5.26316	3
GO:0071347	cellular response to interleukin-1	GO_BiologicalProcess	0.02901	5.88235	3
GO:0002698	negative regulation of immune effector process	GO_BiologicalProcess	0.029358	6	3
GO:0042102	positive regulation of T cell proliferation	GO_BiologicalProcess	0.029358	6	3
GO:0032611	interleukin-1 beta production	GO_BiologicalProcess	0.0298056	5.35714	3
GO:0032651	regulation of interleukin-1 beta production	GO_BiologicalProcess	0.0298056	5.35714	3

## Sheet: 6_PRO_UP_RE_DO_NR
ID	Term	Ontology Source	Term PValue Corrected with Bonferroni step down	% Associated Genes	Nr. Genes
GO:0048018	receptor ligand activity	GO_BiologicalProcess	2.29998e-17	9.21053	14
GO:0005125	cytokine activity	GO_BiologicalProcess	5.80853e-16	15.493	11
GO:0050731	positive regulation of peptidyl-tyrosine phosphorylation	GO_BiologicalProcess	8.68927e-10	7.2	9
GO:0006935	chemotaxis	GO_BiologicalProcess	1.49941e-08	4.09836	10
GO:0005126	cytokine receptor binding	GO_MolecularFunction	3.90911e-08	6.25	8
GO:0070661	leukocyte proliferation	GO_BiologicalProcess	3.90911e-08	6.25	8
GO:0032103	positive regulation of response to external stimulus	GO_BiologicalProcess	1.55932e-07	4	9
GO:0007260	tyrosine phosphorylation of STAT protein	GO_BiologicalProcess	1.59364e-07	11.3208	6
GO:0032760	positive regulation of tumor necrosis factor production	GO_BiologicalProcess	2.19498e-07	10.7143	6
GO:0032944	regulation of mononuclear cell proliferation	GO_BiologicalProcess	3.54549e-07	6.48148	7
GO:0008083	growth factor activity	GO_BiologicalProcess	6.26888e-07	15.625	5
GO:0032102	negative regulation of response to external stimulus	GO_BiologicalProcess	6.62372e-07	4.30108	8
GO:0050671	positive regulation of lymphocyte proliferation	GO_BiologicalProcess	7.24233e-07	8.69565	6
GO:0050920	regulation of chemotaxis	GO_BiologicalProcess	1.17902e-06	5.38462	7
GO:0030595	leukocyte chemotaxis	GO_BiologicalProcess	1.57308e-06	5.14706	7
GO:0042531	positive regulation of tyrosine phosphorylation of STAT protein	GO_BiologicalProcess	2.04022e-06	12.1951	5
GO:0032640	tumor necrosis factor production	GO_BiologicalProcess	5.14747e-06	6.18557	6
GO:0001936	regulation of endothelial cell proliferation	GO_BiologicalProcess	5.33293e-06	6.12245	6
GO:0008201	heparin binding	GO_MolecularFunction	6.88048e-06	9.43396	5
GO:0070325	lipoprotein particle receptor binding	GO_MolecularFunction	6.99479e-06	19.0476	4
GO:0050708	regulation of protein secretion	GO_BiologicalProcess	8.29719e-06	5.60748	6
GO:0050727	regulation of inflammatory response	GO_BiologicalProcess	8.51884e-06	5.55556	6
GO:0050922	negative regulation of chemotaxis	GO_BiologicalProcess	1.80987e-05	14.8148	4
GO:0009306	protein secretion	GO_BiologicalProcess	1.90586e-05	4.8	6
GO:0031349	positive regulation of defense response	GO_BiologicalProcess	2.12327e-05	4.6875	6
GO:0042056	chemoattractant activity	GO_BiologicalProcess	2.55553e-05	13.3333	4
GO:2001234	negative regulation of apoptotic signaling pathway	GO_BiologicalProcess	2.96125e-05	4.37956	6
GO:0001937	negative regulation of endothelial cell proliferation	GO_BiologicalProcess	3.11858e-05	12.5	4
GO:0042063	gliogenesis	GO_BiologicalProcess	9.1947e-05	9.52381	4
GO:0050729	positive regulation of inflammatory response	GO_BiologicalProcess	0.000102887	9.09091	4
GO:0051044	positive regulation of membrane protein ectodomain proteolysis	GO_BiologicalProcess	0.000103723	23.0769	3
GO:0019218	regulation of steroid metabolic process	GO_BiologicalProcess	0.000179568	7.84314	4
GO:1901623	regulation of lymphocyte chemotaxis	GO_BiologicalProcess	0.000216663	17.6471	3
GO:0097529	myeloid leukocyte migration	GO_BiologicalProcess	0.000247383	4.16667	5
GO:0001516	prostaglandin biosynthetic process	GO_BiologicalProcess	0.000280929	15.7895	3
GO:0051048	negative regulation of secretion	GO_BiologicalProcess	0.000287344	6.66667	4
GO:0034364	high-density lipoprotein particle	GO_CellularComponent	0.000347667	14.2857	3
GO:1902230	negative regulation of intrinsic apoptotic signaling pathway in response to DNA damage	GO_BiologicalProcess	0.000380719	13.6364	3
GO:0045840	positive regulation of mitotic nuclear division	GO_BiologicalProcess	0.000380719	13.6364	3
GO:1902652	secondary alcohol metabolic process	GO_BiologicalProcess	0.000402123	5.88235	4
GO:0071675	regulation of mononuclear cell migration	GO_BiologicalProcess	0.00047471	5.55556	4
GO:0071621	granulocyte chemotaxis	GO_BiologicalProcess	0.000557204	4.61538	3
GO:0008009	chemokine activity	GO_BiologicalProcess	0.000597439	11.1111	3
GO:0048246	macrophage chemotaxis	GO_BiologicalProcess	0.000597439	11.1111	3
GO:0050709	negative regulation of protein secretion	GO_BiologicalProcess	0.000597439	11.1111	3
GO:0045834	positive regulation of lipid metabolic process	GO_BiologicalProcess	0.000599105	5.06329	4
GO:0048247	lymphocyte chemotaxis	GO_BiologicalProcess	0.000644607	10.3448	3
GO:0050766	positive regulation of phagocytosis	GO_BiologicalProcess	0.000644607	10.3448	3
GO:0050870	positive regulation of T cell activation	GO_BiologicalProcess	0.000716777	4.65116	4
GO:0050871	positive regulation of B cell activation	GO_BiologicalProcess	0.000808841	9.09091	3
GO:0006509	membrane protein ectodomain proteolysis	GO_BiologicalProcess	0.00101448	7.89474	3
GO:0002690	positive regulation of leukocyte chemotaxis	GO_BiologicalProcess	0.00101663	4.7619	3
GO:0002824	positive regulation of adaptive immune response based on somatic recombination of immune receptors built from immunoglobulin superfamily domains	GO_BiologicalProcess	0.00106668	6.38298	3
GO:0071674	mononuclear cell migration	GO_BiologicalProcess	0.00107578	4	4
GO:0071347	cellular response to interleukin-1	GO_BiologicalProcess	0.00108846	5.88235	3
GO:0032729	positive regulation of interferon-gamma production	GO_BiologicalProcess	0.00112402	6.66667	3
GO:0044344	cellular response to fibroblast growth factor stimulus	GO_BiologicalProcess	0.00114441	6.97674	3
GO:0002708	positive regulation of lymphocyte mediated immunity	GO_BiologicalProcess	0.00119511	5.17241	3
GO:0071260	cellular response to mechanical stimulus	GO_BiologicalProcess	0.00121874	7.14286	3

## Sheet: 7_PRO_UP_NR_DO_RE
ID	Term	Ontology Source	Term PValue Corrected with Bonferroni step down	% Associated Genes	Nr. Genes
GO:0034361	very-low-density lipoprotein particle	GO_CellularComponent	9.23668e-09	29.4118	5
GO:0034369	plasma lipoprotein particle remodeling	GO_BiologicalProcess	3.70995e-08	22.7273	5
GO:1905952	regulation of lipid localization	GO_BiologicalProcess	1.60016e-06	6.66667	6
GO:0032369	negative regulation of lipid transport	GO_BiologicalProcess	2.75963e-06	20	4
GO:1902107	positive regulation of leukocyte differentiation	GO_BiologicalProcess	5.60718e-06	8.47458	5
GO:0030301	cholesterol transport	GO_BiologicalProcess	1.16345e-05	7.24638	5
GO:0042627	chylomicron	GO_CellularComponent	1.76969e-05	33.3333	3
GO:0002696	positive regulation of leukocyte activation	GO_BiologicalProcess	1.91395e-05	4.16667	6
GO:0032375	negative regulation of cholesterol transport	GO_BiologicalProcess	2.18728e-05	30	3
GO:0060192	negative regulation of lipase activity	GO_BiologicalProcess	2.18728e-05	30	3
GO:0006909	phagocytosis	GO_BiologicalProcess	2.47418e-05	5.88235	5
GO:0034375	high-density lipoprotein particle remodeling	GO_BiologicalProcess	3.38143e-05	25	3
GO:0050995	negative regulation of lipid catabolic process	GO_BiologicalProcess	3.38143e-05	25	3
GO:0033700	phospholipid efflux	GO_BiologicalProcess	3.59042e-05	23.0769	3
GO:0032680	regulation of tumor necrosis factor production	GO_BiologicalProcess	3.96397e-05	5.15464	5
GO:0032640	tumor necrosis factor production	GO_BiologicalProcess	3.96397e-05	5.15464	5
GO:0006959	humoral immune response	GO_BiologicalProcess	6.12943e-05	4.38596	5
GO:0008201	heparin binding	GO_MolecularFunction	6.98876e-05	7.54717	4
GO:0050766	positive regulation of phagocytosis	GO_BiologicalProcess	0.000297511	10.3448	3
GO:0050871	positive regulation of B cell activation	GO_BiologicalProcess	0.000367655	9.09091	3
GO:0042632	cholesterol homeostasis	GO_BiologicalProcess	0.000382926	8.33333	3
GO:0032722	positive regulation of chemokine production	GO_BiologicalProcess	0.000490461	6.97674	3
GO:0007596	blood coagulation	GO_BiologicalProcess	0.000582737	4.54545	3
GO:0006639	acylglycerol metabolic process	GO_BiologicalProcess	0.000718227	5.35714	3

## Sheet: 8_DNA_BIO
ID	Term	Ontology Source	Term PValue Corrected with Bonferroni step down	% Associated Genes	Nr. Genes
GO:0044260	cellular macromolecule metabolic process	GO_BiologicalProcess	2.8026e-45	12.4598	543
GO:0044267	cellular protein metabolic process	GO_BiologicalProcess	2.8026e-45	14.8511	409
GO:0006464	cellular protein modification process	GO_BiologicalProcess	2.8026e-45	15.4839	336
GO:0019899	enzyme binding	GO_MolecularFunction	2.8026e-45	18.7155	271
GO:0010467	gene expression	GO_BiologicalProcess	2.8026e-45	13.4373	405
GO:0035556	intracellular signal transduction	GO_BiologicalProcess	2.8026e-45	18.6441	253
GO:0043170	macromolecule metabolic process	GO_BiologicalProcess	2.8026e-45	11.6324	600
GO:0043412	macromolecule modification	GO_BiologicalProcess	2.8026e-45	14.8472	340
GO:1901564	organonitrogen compound metabolic process	GO_BiologicalProcess	2.8026e-45	12.7056	448
GO:0048518	positive regulation of biological process	GO_BiologicalProcess	2.8026e-45	13.5489	507
GO:0031325	positive regulation of cellular metabolic process	GO_BiologicalProcess	2.8026e-45	15.759	327
GO:0048522	positive regulation of cellular process	GO_BiologicalProcess	2.8026e-45	13.7358	471
GO:0010604	positive regulation of macromolecule metabolic process	GO_BiologicalProcess	2.8026e-45	15.5959	352
GO:0009893	positive regulation of metabolic process	GO_BiologicalProcess	2.8026e-45	15.4782	369
GO:0051173	positive regulation of nitrogen compound metabolic process	GO_BiologicalProcess	2.8026e-45	15.9509	312
GO:0048584	positive regulation of response to stimulus	GO_BiologicalProcess	2.8026e-45	20.4132	247
GO:0019538	protein metabolic process	GO_BiologicalProcess	2.8026e-45	14.0111	430
GO:0010646	regulation of cell communication	GO_BiologicalProcess	2.8026e-45	16.637	280
GO:0031323	regulation of cellular metabolic process	GO_BiologicalProcess	2.8026e-45	13.6584	451
GO:0050794	regulation of cellular process	GO_BiologicalProcess	2.8026e-45	10.8579	629
GO:0010468	regulation of gene expression	GO_BiologicalProcess	2.8026e-45	14.2291	359
GO:0060255	regulation of macromolecule metabolic process	GO_BiologicalProcess	2.8026e-45	13.5785	469
GO:0019222	regulation of metabolic process	GO_BiologicalProcess	2.8026e-45	13.2234	489
GO:0051171	regulation of nitrogen compound metabolic process	GO_BiologicalProcess	2.8026e-45	13.9565	430
GO:0080090	regulation of primary metabolic process	GO_BiologicalProcess	2.8026e-45	13.8258	438
GO:0048583	regulation of response to stimulus	GO_BiologicalProcess	2.8026e-45	16.7705	350
GO:0009966	regulation of signal transduction	GO_BiologicalProcess	2.8026e-45	17.4295	278
GO:0023051	regulation of signaling	GO_BiologicalProcess	2.8026e-45	16.6469	281
GO:0007165	signal transduction	GO_BiologicalProcess	2.8026e-45	15.1387	393
GO:0032268	regulation of cellular protein metabolic process	GO_BiologicalProcess	2.8026e-45	17.3051	253
GO:0051246	regulation of protein metabolic process	GO_BiologicalProcess	4.2039e-45	16.8475	264
GO:0010033	response to organic substance	GO_BiologicalProcess	1.09301e-42	17.2884	241
GO:0016310	phosphorylation	GO_BiologicalProcess	1.37748e-42	18.5986	215
GO:0051247	positive regulation of protein metabolic process	GO_BiologicalProcess	2.67087e-42	19.877	194
GO:0006468	protein phosphorylation	GO_BiologicalProcess	2.85585e-42	19.797	195
GO:0009967	positive regulation of signal transduction	GO_BiologicalProcess	1.61065e-41	20.892	178
GO:0007166	cell surface receptor signaling pathway	GO_BiologicalProcess	4.26639e-41	17.6425	226
GO:0031399	regulation of protein modification process	GO_BiologicalProcess	8.9393e-41	19.7906	189
GO:0044093	positive regulation of molecular function	GO_BiologicalProcess	4.61492e-40	19.5072	190
GO:0032270	positive regulation of cellular protein metabolic process	GO_BiologicalProcess	5.04158e-40	19.935	184
GO:0010647	positive regulation of cell communication	GO_BiologicalProcess	5.87824e-40	20.2247	180
GO:0051252	regulation of RNA metabolic process	GO_BiologicalProcess	9.15813e-40	15.1386	284
GO:1902531	regulation of intracellular signal transduction	GO_BiologicalProcess	9.96079e-40	19.6222	187
GO:0071310	cellular response to organic substance	GO_BiologicalProcess	1.19119e-39	18.1897	209
GO:0019219	regulation of nucleobase-containing compound metabolic process	GO_BiologicalProcess	1.22546e-39	14.6543	301
GO:0023056	positive regulation of signaling	GO_BiologicalProcess	1.84685e-39	20.0669	180
GO:0010556	regulation of macromolecule biosynthetic process	GO_BiologicalProcess	1.32193e-38	14.5731	297
GO:2000112	regulation of cellular macromolecule biosynthetic process	GO_BiologicalProcess	2.78495e-38	14.5751	295
GO:0007249	I-kappaB kinase/NF-kappaB signaling	GO_BiologicalProcess	4.40966e-38	47.2222	68
GO:0034645	cellular macromolecule biosynthetic process	GO_BiologicalProcess	5.2996e-37	13.625	327
GO:0009059	macromolecule biosynthetic process	GO_BiologicalProcess	5.71498e-37	13.5838	329
GO:0006355	regulation of transcription, DNA-templated	GO_BiologicalProcess	2.65528e-36	15.2893	259
GO:0031326	regulation of cellular biosynthetic process	GO_BiologicalProcess	2.89711e-36	14.1702	298
GO:0043229	intracellular organelle	GO_CellularComponent	3.43124e-36	9.3261	739
GO:0051090	regulation of DNA-binding transcription factor activity	GO_BiologicalProcess	4.35203e-36	32.2917	93
GO:0016070	RNA metabolic process	GO_BiologicalProcess	4.4407e-36	13.6715	318
GO:0009889	regulation of biosynthetic process	GO_BiologicalProcess	4.60825e-36	14.0845	300
GO:0004672	protein kinase activity	GO_BiologicalProcess	6.79751e-36	21.3184	152
GO:0006351	transcription, DNA-templated	GO_BiologicalProcess	1.12328e-35	14.9887	265
GO:0090304	nucleic acid metabolic process	GO_BiologicalProcess	1.0901e-34	12.9616	344
GO:1902533	positive regulation of intracellular signal transduction	GO_BiologicalProcess	2.07362e-34	22.8916	133
GO:0070887	cellular response to chemical stimulus	GO_BiologicalProcess	2.42868e-34	15.5184	241
GO:0016773	phosphotransferase activity, alcohol group as acceptor	GO_MolecularFunction	2.43475e-34	20.0758	159
GO:0044271	cellular nitrogen compound biosynthetic process	GO_BiologicalProcess	4.34646e-34	13.4591	314
GO:0051091	positive regulation of DNA-binding transcription factor activity	GO_BiologicalProcess	7.01954e-34	39.3443	72
GO:0140110	transcription regulator activity	GO_BiologicalProcess	1.26493e-33	18.3884	178
GO:0016301	kinase activity	GO_BiologicalProcess	1.79647e-33	19.2757	165
GO:0019900	kinase binding	GO_MolecularFunction	6.5338e-33	24.187	119
GO:0031401	positive regulation of protein modification process	GO_BiologicalProcess	8.14296e-33	21.2349	141
GO:0018130	heterocycle biosynthetic process	GO_BiologicalProcess	1.02596e-32	13.9753	283
GO:0019438	aromatic compound biosynthetic process	GO_BiologicalProcess	1.34101e-32	13.934	283
GO:0048519	negative regulation of biological process	GO_BiologicalProcess	1.62845e-32	12.2523	371
GO:0043231	intracellular membrane-bounded organelle	GO_CellularComponent	4.56005e-32	9.45364	680
GO:0043122	regulation of I-kappaB kinase/NF-kappaB signaling	GO_BiologicalProcess	5.19936e-32	46.0938	59
GO:0002682	regulation of immune system process	GO_BiologicalProcess	1.52557e-31	20.7048	141
GO:0034641	cellular nitrogen compound metabolic process	GO_BiologicalProcess	4.09221e-31	11.9055	383
GO:0005737	cytoplasm	GO_CellularComponent	4.51103e-31	9.69482	629
GO:0043123	positive regulation of I-kappaB kinase/NF-kappaB signaling	GO_BiologicalProcess	5.71527e-31	53.7634	50
GO:0004674	protein serine/threonine kinase activity	GO_BiologicalProcess	6.24768e-31	24.0938	113
GO:0043227	membrane-bounded organelle	GO_CellularComponent	7.17686e-31	9.31987	692
GO:0006793	phosphorus metabolic process	GO_BiologicalProcess	1.06442e-30	14.8657	238
GO:0042325	regulation of phosphorylation	GO_BiologicalProcess	1.98489e-30	19.6787	147
GO:1901362	organic cyclic compound biosynthetic process	GO_BiologicalProcess	1.99205e-30	13.5303	284
GO:0048523	negative regulation of cellular process	GO_BiologicalProcess	2.83934e-30	12.3782	343
GO:0016772	transferase activity, transferring phosphorus-containing groups	GO_MolecularFunction	2.8412e-30	17.732	172
GO:0006139	nucleobase-containing compound metabolic process	GO_BiologicalProcess	7.89934e-30	12.2406	348
GO:0019220	regulation of phosphate metabolic process	GO_BiologicalProcess	1.01588e-29	18.7424	155
GO:0012501	programmed cell death	GO_BiologicalProcess	2.44392e-29	17.562	170
GO:0044389	ubiquitin-like protein ligase binding	GO_MolecularFunction	4.6139e-29	30.4511	81
GO:0051092	positive regulation of NF-kappaB transcription factor activity	GO_BiologicalProcess	8.77044e-29	46.4912	53
GO:0045935	positive regulation of nucleobase-containing compound metabolic process	GO_BiologicalProcess	1.00035e-28	16.0626	195
GO:0046483	heterocycle metabolic process	GO_BiologicalProcess	1.41977e-28	12.0399	350
GO:0006725	cellular aromatic compound metabolic process	GO_BiologicalProcess	2.27223e-28	11.9932	352
GO:0005634	nucleus	GO_CellularComponent	2.63004e-28	10.4206	498
GO:0010557	positive regulation of macromolecule biosynthetic process	GO_BiologicalProcess	2.82851e-28	16.2093	189
GO:0051338	regulation of transferase activity	GO_BiologicalProcess	3.26703e-28	21.6216	120
GO:0006915	apoptotic process	GO_BiologicalProcess	5.71246e-28	17.5647	163
GO:0033554	cellular response to stress	GO_BiologicalProcess	7.76271e-28	16.4995	181
GO:0019901	protein kinase binding	GO_MolecularFunction	1.02777e-27	23.9535	103
GO:0031328	positive regulation of cellular biosynthetic process	GO_BiologicalProcess	1.22969e-27	15.8717	193
GO:1901576	organic substance biosynthetic process	GO_BiologicalProcess	2.80396e-27	11.9244	347
GO:0050790	regulation of catalytic activity	GO_BiologicalProcess	6.08126e-27	15.5118	197
GO:0031625	ubiquitin protein ligase binding	GO_MolecularFunction	8.11619e-27	30.1587	76
GO:0044249	cellular biosynthetic process	GO_BiologicalProcess	2.32628e-26	11.8544	342
GO:0001932	regulation of protein phosphorylation	GO_BiologicalProcess	3.20462e-26	19.3548	132
GO:0050776	regulation of immune response	GO_BiologicalProcess	3.52799e-26	25.1366	92
GO:0009892	negative regulation of metabolic process	GO_BiologicalProcess	3.77535e-26	13.9263	238
GO:0070647	protein modification by small protein conjugation or removal	GO_BiologicalProcess	1.90995e-25	20.3767	119
GO:0010941	regulation of cell death	GO_BiologicalProcess	1.94502e-25	17.5644	150
GO:0010605	negative regulation of macromolecule metabolic process	GO_BiologicalProcess	4.27892e-25	14.0449	225
GO:0043085	positive regulation of catalytic activity	GO_BiologicalProcess	8.60247e-25	18.6536	133
GO:0043067	regulation of programmed cell death	GO_BiologicalProcess	9.87319e-25	18.1226	139
GO:0010628	positive regulation of gene expression	GO_BiologicalProcess	1.49669e-24	18.915	129
GO:1901360	organic cyclic compound metabolic process	GO_BiologicalProcess	1.89599e-24	11.4733	352
GO:0002684	positive regulation of immune system process	GO_BiologicalProcess	3.18602e-24	22.5	99
GO:0045893	positive regulation of transcription, DNA-templated	GO_BiologicalProcess	3.99209e-24	16.2562	165
GO:0051254	positive regulation of RNA metabolic process	GO_BiologicalProcess	9.15841e-24	15.7509	172
GO:0032446	protein modification by small protein conjugation	GO_BiologicalProcess	5.29628e-23	21.2944	102
GO:0031324	negative regulation of cellular metabolic process	GO_BiologicalProcess	6.10327e-23	14.1678	206
GO:0001934	positive regulation of protein phosphorylation	GO_BiologicalProcess	7.4462e-23	21.0634	103
GO:0003700	DNA-binding transcription factor activity	GO_BiologicalProcess	9.25151e-23	17.8046	133
GO:0080134	regulation of response to stress	GO_BiologicalProcess	1.19114e-22	18.0055	130
GO:0042327	positive regulation of phosphorylation	GO_BiologicalProcess	1.61104e-22	20.4633	106
GO:0001817	regulation of cytokine production	GO_BiologicalProcess	2.49486e-22	21.6518	97
GO:0009894	regulation of catabolic process	GO_BiologicalProcess	2.52362e-22	20.2268	107
GO:0045937	positive regulation of phosphate metabolic process	GO_BiologicalProcess	2.60993e-22	19.6147	112
GO:0005829	cytosol	GO_CellularComponent	2.85523e-22	11.6	319
GO:0042981	regulation of apoptotic process	GO_BiologicalProcess	3.45704e-22	17.7267	131
GO:0008134	transcription factor binding	GO_MolecularFunction	5.98859e-22	21.573	96
GO:0001816	cytokine production	GO_BiologicalProcess	6.04524e-22	21.4128	97
GO:0042802	identical protein binding	GO_MolecularFunction	6.09297e-22	13.3022	228
GO:0051172	negative regulation of nitrogen compound metabolic process	GO_BiologicalProcess	7.642e-22	14.2962	194
GO:0051347	positive regulation of transferase activity	GO_BiologicalProcess	1.49895e-21	22.8947	87
GO:0000165	MAPK cascade	GO_BiologicalProcess	1.69094e-21	21.6092	94
GO:0050778	positive regulation of immune response	GO_BiologicalProcess	1.82146e-21	26.7925	71
GO:0016567	protein ubiquitination	GO_BiologicalProcess	2.41096e-21	21.5103	94
GO:0051239	regulation of multicellular organismal process	GO_BiologicalProcess	3.60103e-21	14.8431	175
GO:0051707	response to other organism	GO_BiologicalProcess	4.07489e-21	18.5897	116
GO:0006366	transcription by RNA polymerase II	GO_BiologicalProcess	5.29579e-21	15.0808	168
GO:0006357	regulation of transcription by RNA polymerase II	GO_BiologicalProcess	5.57334e-21	15.3409	162
GO:0048585	negative regulation of response to stimulus	GO_BiologicalProcess	7.68197e-21	16.2192	145
GO:0006508	proteolysis	GO_BiologicalProcess	9.55659e-21	15.878	151
GO:0043549	regulation of kinase activity	GO_BiologicalProcess	1.1267e-20	20.7792	96
GO:1903320	regulation of protein modification by small protein conjugation or removal	GO_BiologicalProcess	6.1234e-20	31.6092	55
GO:0009057	macromolecule catabolic process	GO_BiologicalProcess	4.52921e-19	17.3469	119
GO:0051128	regulation of cellular component organization	GO_BiologicalProcess	5.8867e-19	13.8847	183
GO:0043232	intracellular non-membrane-bounded organelle	GO_CellularComponent	6.85258e-19	11.2072	311
GO:0018193	peptidyl-amino acid modification	GO_BiologicalProcess	1.43972e-18	16.515	127
GO:0031329	regulation of cellular catabolic process	GO_BiologicalProcess	2.00707e-18	19.9566	92
GO:0045859	regulation of protein kinase activity	GO_BiologicalProcess	4.01408e-18	20.6731	86
GO:0034097	response to cytokine	GO_BiologicalProcess	4.115e-18	21	84
GO:0018105	peptidyl-serine phosphorylation	GO_BiologicalProcess	5.08882e-18	30.5882	52
GO:0030163	protein catabolic process	GO_BiologicalProcess	8.85615e-18	19.1532	95
GO:0051240	positive regulation of multicellular organismal process	GO_BiologicalProcess	1.16495e-17	17.3709	111
GO:0002253	activation of immune response	GO_BiologicalProcess	1.46684e-17	31.6129	49
GO:0030162	regulation of proteolysis	GO_BiologicalProcess	1.8768e-17	19.9095	88
GO:0043408	regulation of MAPK cascade	GO_BiologicalProcess	1.91737e-17	20.8651	82
GO:0016043	cellular component organization	GO_BiologicalProcess	2.33509e-17	10.6914	334
GO:1901700	response to oxygen-containing compound	GO_BiologicalProcess	3.6369e-17	17.236	111
GO:0044265	cellular macromolecule catabolic process	GO_BiologicalProcess	7.11715e-17	17.7281	103
GO:0097190	apoptotic signaling pathway	GO_BiologicalProcess	7.28487e-17	21.7391	75
GO:1901701	cellular response to oxygen-containing compound	GO_BiologicalProcess	9.69959e-17	18.6508	94
GO:0045944	positive regulation of transcription by RNA polymerase II	GO_BiologicalProcess	1.1517e-16	16.5945	115
GO:0044092	negative regulation of molecular function	GO_BiologicalProcess	1.40765e-16	16.8437	111
GO:0010942	positive regulation of cell death	GO_BiologicalProcess	1.6828e-16	21.8563	73
GO:0140297	DNA-binding transcription factor binding	GO_MolecularFunction	2.00246e-16	23.7226	65
GO:0001819	positive regulation of cytokine production	GO_BiologicalProcess	3.07599e-16	22.293	70
GO:0061629	RNA polymerase II-specific DNA-binding transcription factor binding	GO_MolecularFunction	3.44346e-16	26.0274	57
GO:0019904	protein domain specific binding	GO_MolecularFunction	4.37748e-16	19.5804	84
GO:0033674	positive regulation of kinase activity	GO_BiologicalProcess	5.34912e-16	22.082	70
GO:0071900	regulation of protein serine/threonine kinase activity	GO_BiologicalProcess	8.69267e-16	23.9382	62
GO:0044257	cellular protein catabolic process	GO_BiologicalProcess	9.542e-16	19.8044	81
GO:0031396	regulation of protein ubiquitination	GO_BiologicalProcess	1.26621e-15	31.0345	45
GO:0023057	negative regulation of signaling	GO_BiologicalProcess	2.20655e-15	15.8537	117
GO:0045862	positive regulation of proteolysis	GO_BiologicalProcess	2.57106e-15	24.6809	58
GO:0045860	positive regulation of protein kinase activity	GO_BiologicalProcess	4.58889e-15	22.4138	65
GO:0043068	positive regulation of programmed cell death	GO_BiologicalProcess	8.02139e-15	22.1843	65
GO:0005102	signaling receptor binding	GO_MolecularFunction	9.15674e-15	15.6	117
GO:0071495	cellular response to endogenous stimulus	GO_BiologicalProcess	1.04701e-14	16.5342	104
GO:0003712	transcription coregulator activity	GO_BiologicalProcess	1.75087e-14	23.166	60
GO:0006511	ubiquitin-dependent protein catabolic process	GO_BiologicalProcess	1.99234e-14	21.8121	65
GO:0022626	cytosolic ribosome	GO_CellularComponent	2.07384e-14	36.8421	35
GO:0002831	regulation of response to biotic stimulus	GO_BiologicalProcess	2.20554e-14	25.7426	52
GO:0033993	response to lipid	GO_BiologicalProcess	2.94739e-14	21.2025	67
GO:0044248	cellular catabolic process	GO_BiologicalProcess	3.41722e-14	13.5398	153
GO:0002768	immune response-regulating cell surface receptor signaling pathway	GO_BiologicalProcess	4.34065e-14	33.3333	38
GO:0019787	ubiquitin-like protein transferase activity	GO_MolecularFunction	4.60851e-14	22.7273	60
GO:0032101	regulation of response to external stimulus	GO_BiologicalProcess	4.61652e-14	18.4685	82
GO:0031098	stress-activated protein kinase signaling cascade	GO_BiologicalProcess	5.44936e-14	30.2158	42
GO:0071345	cellular response to cytokine stimulus	GO_BiologicalProcess	7.65942e-14	20.2312	70
GO:0031347	regulation of defense response	GO_BiologicalProcess	1.1823e-13	22.3048	60
GO:0043065	positive regulation of apoptotic process	GO_BiologicalProcess	1.24299e-13	22.0217	61
GO:0044085	cellular component biogenesis	GO_BiologicalProcess	1.92613e-13	12.0195	197
GO:0051253	negative regulation of RNA metabolic process	GO_BiologicalProcess	2.14806e-13	15.0649	116
GO:0051603	proteolysis involved in cellular protein catabolic process	GO_BiologicalProcess	2.41255e-13	19.4595	72
GO:0007167	enzyme linked receptor protein signaling pathway	GO_BiologicalProcess	2.80349e-13	18.3295	79
GO:0070013	intracellular organelle lumen	GO_CellularComponent	3.55726e-13	9.69789	382
GO:0002429	immune response-activating cell surface receptor signaling pathway	GO_BiologicalProcess	3.89618e-13	33.9806	35
GO:0080135	regulation of cellular response to stress	GO_BiologicalProcess	4.65004e-13	18.75	75
GO:0004707	MAP kinase activity	GO_BiologicalProcess	5.38555e-13	26.4368	46
GO:0045087	innate immune response	GO_BiologicalProcess	6.20159e-13	21.0884	62
GO:0045934	negative regulation of nucleobase-containing compound metabolic process	GO_BiologicalProcess	6.66079e-13	14.4028	123
GO:0097191	extrinsic apoptotic signaling pathway	GO_BiologicalProcess	7.09862e-13	30.2326	39
GO:0038061	NIK/NF-kappaB signaling	GO_BiologicalProcess	1.0576e-12	38.4615	30
GO:0050851	antigen receptor-mediated signaling pathway	GO_BiologicalProcess	1.13584e-12	35.9551	32
GO:0031981	nuclear lumen	GO_CellularComponent	1.18205e-12	9.76133	364
GO:0009896	positive regulation of catabolic process	GO_BiologicalProcess	1.68346e-12	21.3768	59
GO:0006952	defense response	GO_BiologicalProcess	2.61312e-12	15.894	96
GO:0010629	negative regulation of gene expression	GO_BiologicalProcess	2.91373e-12	16.4534	90
GO:0019221	cytokine-mediated signaling pathway	GO_BiologicalProcess	4.75443e-12	23.1818	51
GO:0003713	transcription coactivator activity	GO_BiologicalProcess	5.45911e-12	25.4237	45
GO:0098542	defense response to other organism	GO_BiologicalProcess	7.24463e-12	17.2043	80
GO:0005654	nucleoplasm	GO_CellularComponent	8.71773e-12	9.8476	336
GO:0051248	negative regulation of protein metabolic process	GO_BiologicalProcess	1.10101e-11	15.5592	96
GO:0045088	regulation of innate immune response	GO_BiologicalProcess	1.64616e-11	29.7521	36
GO:2001233	regulation of apoptotic signaling pathway	GO_BiologicalProcess	1.69117e-11	22.8311	50
GO:0070848	response to growth factor	GO_BiologicalProcess	2.38035e-11	19.0058	65
GO:0031331	positive regulation of cellular catabolic process	GO_BiologicalProcess	2.41596e-11	21.7213	53
GO:0008104	protein localization	GO_BiologicalProcess	2.87311e-11	13.0272	139
GO:0034612	response to tumor necrosis factor	GO_BiologicalProcess	2.88401e-11	29.2683	36
GO:0007254	JNK cascade	GO_BiologicalProcess	3.65489e-11	32.3232	32
GO:0042176	regulation of protein catabolic process	GO_BiologicalProcess	3.81439e-11	22.0779	51
GO:0042127	regulation of cell population proliferation	GO_BiologicalProcess	5.71662e-11	14.1058	112
GO:0043410	positive regulation of MAPK cascade	GO_BiologicalProcess	6.41793e-11	20	58
GO:0043405	regulation of MAP kinase activity	GO_BiologicalProcess	6.72401e-11	25.1497	42
GO:0060548	negative regulation of cell death	GO_BiologicalProcess	7.00333e-11	16.4	82
GO:1903322	positive regulation of protein modification by small protein conjugation or removal	GO_BiologicalProcess	9.37107e-11	31.3725	32
GO:0071214	cellular response to abiotic stimulus	GO_BiologicalProcess	1.20249e-10	23.1156	46
GO:0032269	negative regulation of cellular protein metabolic process	GO_BiologicalProcess	1.24923e-10	15.5867	89
GO:1901575	organic substance catabolic process	GO_BiologicalProcess	1.28117e-10	13.0693	132
GO:0043069	negative regulation of programmed cell death	GO_BiologicalProcess	1.51983e-10	16.777	76
GO:0071363	cellular response to growth factor stimulus	GO_BiologicalProcess	1.91173e-10	18.7311	62
GO:0010498	proteasomal protein catabolic process	GO_BiologicalProcess	2.23642e-10	20.8835	52
GO:1901565	organonitrogen compound catabolic process	GO_BiologicalProcess	2.77464e-10	14.6487	98
GO:0071902	positive regulation of protein serine/threonine kinase activity	GO_BiologicalProcess	2.8314e-10	23.7569	43
GO:0022607	cellular component assembly	GO_BiologicalProcess	3.26113e-10	11.5409	179
GO:0030155	regulation of cell adhesion	GO_BiologicalProcess	4.43337e-10	17.4359	68
GO:0043161	proteasome-mediated ubiquitin-dependent protein catabolic process	GO_BiologicalProcess	4.55174e-10	22.3301	46
GO:0008234	cysteine-type peptidase activity	GO_BiologicalProcess	4.55795e-10	19.1419	58
GO:0002520	immune system development	GO_BiologicalProcess	5.63084e-10	19.2568	57
GO:0005126	cytokine receptor binding	GO_MolecularFunction	6.08834e-10	27.3438	35
GO:0031400	negative regulation of protein modification process	GO_BiologicalProcess	6.51521e-10	18.7898	59
GO:0071356	cellular response to tumor necrosis factor	GO_BiologicalProcess	7.24323e-10	29.3578	32
GO:0033209	tumor necrosis factor-mediated signaling pathway	GO_BiologicalProcess	7.36581e-10	40.3509	23
GO:0043066	negative regulation of apoptotic process	GO_BiologicalProcess	7.90907e-10	16.5909	73
GO:0009725	response to hormone	GO_BiologicalProcess	8.01967e-10	19.3103	56
GO:0071396	cellular response to lipid	GO_BiologicalProcess	8.38874e-10	20.4819	51
GO:0010558	negative regulation of macromolecule biosynthetic process	GO_BiologicalProcess	1.14677e-09	13.4118	114
GO:2001236	regulation of extrinsic apoptotic signaling pathway	GO_BiologicalProcess	1.19907e-09	31.5217	29
GO:0032637	interleukin-8 production	GO_BiologicalProcess	1.20526e-09	32.5581	28
GO:0032677	regulation of interleukin-8 production	GO_BiologicalProcess	1.20526e-09	32.5581	28
GO:0006974	cellular response to DNA damage stimulus	GO_BiologicalProcess	1.3627e-09	15.6863	80
GO:0043433	negative regulation of DNA-binding transcription factor activity	GO_BiologicalProcess	1.41305e-09	27.9661	33
GO:0007275	multicellular organism development	GO_BiologicalProcess	1.60001e-09	11.4323	174
GO:0006914	autophagy	GO_BiologicalProcess	1.71547e-09	19.6296	53
GO:0050852	T cell receptor signaling pathway	GO_BiologicalProcess	1.85224e-09	40.7407	22
GO:0002833	positive regulation of response to biotic stimulus	GO_BiologicalProcess	1.85329e-09	29.2453	31
GO:0045321	leukocyte activation	GO_BiologicalProcess	1.87166e-09	18.5304	58
GO:0070727	cellular macromolecule localization	GO_BiologicalProcess	1.95164e-09	13.4969	110
GO:0009890	negative regulation of biosynthetic process	GO_BiologicalProcess	2.02548e-09	13.1757	117
GO:0010952	positive regulation of peptidase activity	GO_BiologicalProcess	2.07569e-09	25.7143	36
GO:0002683	negative regulation of immune system process	GO_BiologicalProcess	2.10477e-09	22.1106	44
GO:0097193	intrinsic apoptotic signaling pathway	GO_BiologicalProcess	2.18545e-09	23.6686	40
GO:0032088	negative regulation of NF-kappaB transcription factor activity	GO_BiologicalProcess	2.70535e-09	35.2113	25
GO:1901698	response to nitrogen compound	GO_BiologicalProcess	2.87558e-09	16.6667	69
GO:0002250	adaptive immune response	GO_BiologicalProcess	3.18738e-09	28.7037	31
GO:0048731	system development	GO_BiologicalProcess	3.1879e-09	11.5737	164
GO:0002705	positive regulation of leukocyte mediated immunity	GO_BiologicalProcess	3.33012e-09	36.3636	24
GO:0032879	regulation of localization	GO_BiologicalProcess	3.68838e-09	11.3924	171
GO:0005840	ribosome	GO_CellularComponent	3.96918e-09	23.2558	40
GO:0010243	response to organonitrogen compound	GO_BiologicalProcess	4.58171e-09	17.1582	64
GO:0032757	positive regulation of interleukin-8 production	GO_BiologicalProcess	4.84544e-09	35.8209	24
GO:0071496	cellular response to external stimulus	GO_BiologicalProcess	7.84605e-09	24.6575	36
GO:0052547	regulation of peptidase activity	GO_BiologicalProcess	7.96049e-09	19.1176	52
GO:0030097	hemopoiesis	GO_BiologicalProcess	8.47122e-09	19.3182	51
GO:0032479	regulation of type I interferon production	GO_BiologicalProcess	8.60466e-09	36.5079	23
GO:0032606	type I interferon production	GO_BiologicalProcess	8.60466e-09	36.5079	23
GO:0051098	regulation of binding	GO_BiologicalProcess	8.68148e-09	20.6278	46
GO:0045892	negative regulation of transcription, DNA-templated	GO_BiologicalProcess	8.74243e-09	13.9368	97
GO:0140513	nuclear protein-containing complex	GO_CellularComponent	8.92713e-09	13.367	106
GO:0030154	cell differentiation	GO_BiologicalProcess	1.57615e-08	12.1403	135
GO:0043406	positive regulation of MAP kinase activity	GO_BiologicalProcess	1.60953e-08	25.7812	33
GO:1903827	regulation of cellular protein localization	GO_BiologicalProcess	1.69427e-08	17.9487	56
GO:0031327	negative regulation of cellular biosynthetic process	GO_BiologicalProcess	1.74904e-08	12.9291	113
GO:0051130	positive regulation of cellular component organization	GO_BiologicalProcess	1.79232e-08	14.3802	87
GO:1901222	regulation of NIK/NF-kappaB signaling	GO_BiologicalProcess	1.81151e-08	35.3846	23
GO:0002699	positive regulation of immune effector process	GO_BiologicalProcess	1.91736e-08	26.9565	31
GO:0051345	positive regulation of hydrolase activity	GO_BiologicalProcess	1.99226e-08	17.5227	58
GO:0002696	positive regulation of leukocyte activation	GO_BiologicalProcess	2.36775e-08	24.3056	35
GO:0010950	positive regulation of endopeptidase activity	GO_BiologicalProcess	2.52601e-08	25.3846	33
GO:2001235	positive regulation of apoptotic signaling pathway	GO_BiologicalProcess	2.81579e-08	33.3333	24
GO:0032870	cellular response to hormone stimulus	GO_BiologicalProcess	2.81989e-08	19.4332	48
GO:0002821	positive regulation of adaptive immune response	GO_BiologicalProcess	2.83498e-08	40	20
GO:0002819	regulation of adaptive immune response	GO_BiologicalProcess	2.86787e-08	32.0513	25
GO:0006996	organelle organization	GO_BiologicalProcess	2.98836e-08	10.3335	220
GO:0051726	regulation of cell cycle	GO_BiologicalProcess	3.24443e-08	14.1707	88
GO:0002697	regulation of immune effector process	GO_BiologicalProcess	3.69658e-08	22.9814	37
GO:0014070	response to organic cyclic compound	GO_BiologicalProcess	4.07825e-08	17.7419	55
GO:0045089	positive regulation of innate immune response	GO_BiologicalProcess	7.4519e-08	32	24
GO:2001056	positive regulation of cysteine-type endopeptidase activity	GO_BiologicalProcess	7.45743e-08	27.1028	29
GO:0051336	regulation of hydrolase activity	GO_BiologicalProcess	7.7365e-08	14.684	79
GO:0031349	positive regulation of defense response	GO_BiologicalProcess	7.78245e-08	25	32
GO:0052548	regulation of endopeptidase activity	GO_BiologicalProcess	7.79483e-08	18.8976	48
GO:0010506	regulation of autophagy	GO_BiologicalProcess	7.88737e-08	22.4242	37
GO:1901652	response to peptide	GO_BiologicalProcess	8.00946e-08	23.3333	35
GO:0051348	negative regulation of transferase activity	GO_BiologicalProcess	8.34066e-08	21.9653	38
GO:1902532	negative regulation of intracellular signal transduction	GO_BiologicalProcess	8.70462e-08	17.2308	56
GO:0000122	negative regulation of transcription by RNA polymerase II	GO_BiologicalProcess	9.02331e-08	15.5056	69
GO:0060341	regulation of cellular localization	GO_BiologicalProcess	9.02331e-08	15.5056	69
GO:0035966	response to topologically incorrect protein	GO_BiologicalProcess	9.53855e-08	34.375	22
GO:0002237	response to molecule of bacterial origin	GO_BiologicalProcess	9.80087e-08	26.087	30
GO:1990234	transferase complex	GO_CellularComponent	1.05201e-07	14.7573	76
GO:0031647	regulation of protein stability	GO_BiologicalProcess	1.08299e-07	19.4805	45
GO:2000058	regulation of ubiquitin-dependent protein catabolic process	GO_BiologicalProcess	1.13566e-07	27.451	28
GO:1901224	positive regulation of NIK/NF-kappaB signaling	GO_BiologicalProcess	1.13643e-07	41.8605	18
GO:0033043	regulation of organelle organization	GO_BiologicalProcess	1.16001e-07	13.1579	100
GO:0046649	lymphocyte activation	GO_BiologicalProcess	1.18167e-07	19.1667	46
GO:0061659	ubiquitin-like protein ligase activity	GO_MolecularFunction	1.18983e-07	24.6154	32
GO:0009612	response to mechanical stimulus	GO_BiologicalProcess	1.34127e-07	33.8462	22
GO:0032147	activation of protein kinase activity	GO_BiologicalProcess	1.35663e-07	22.0238	37
GO:0002703	regulation of leukocyte mediated immunity	GO_BiologicalProcess	1.45262e-07	27.1845	28
GO:0005886	plasma membrane	GO_CellularComponent	1.53682e-07	9.97886	236
GO:0050865	regulation of cell activation	GO_BiologicalProcess	1.67906e-07	19.2308	45
GO:0051054	positive regulation of DNA metabolic process	GO_BiologicalProcess	1.90841e-07	23.1293	34
GO:0045785	positive regulation of cell adhesion	GO_BiologicalProcess	2.06108e-07	19.3833	44
GO:1903829	positive regulation of cellular protein localization	GO_BiologicalProcess	2.08033e-07	22.5806	35
GO:0034976	response to endoplasmic reticulum stress	GO_BiologicalProcess	2.08033e-07	22.5806	35
GO:0002706	regulation of lymphocyte mediated immunity	GO_BiologicalProcess	2.26093e-07	29.4118	25
GO:0045824	negative regulation of innate immune response	GO_BiologicalProcess	2.52202e-07	38	19
GO:0044087	regulation of cellular component biogenesis	GO_BiologicalProcess	2.76476e-07	13.9028	83
GO:0005856	cytoskeleton	GO_CellularComponent	3.33089e-07	11.4263	141
GO:1901653	cellular response to peptide	GO_BiologicalProcess	3.35856e-07	23.7037	32
GO:0002460	adaptive immune response based on somatic recombination of immune receptors built from immunoglobulin superfamily domains	GO_BiologicalProcess	3.37843e-07	27.957	26
GO:1903321	negative regulation of protein modification by small protein conjugation or removal	GO_BiologicalProcess	3.60101e-07	32.3529	22
GO:1901699	cellular response to nitrogen compound	GO_BiologicalProcess	3.72276e-07	17.4658	51
GO:0002521	leukocyte differentiation	GO_BiologicalProcess	3.74954e-07	23.0769	33
GO:0004197	cysteine-type endopeptidase activity	GO_BiologicalProcess	3.91882e-07	19.2825	43
GO:0032880	regulation of protein localization	GO_BiologicalProcess	4.15678e-07	15.1448	68
GO:0032608	interferon-beta production	GO_BiologicalProcess	4.21275e-07	44.4444	16
GO:0032648	regulation of interferon-beta production	GO_BiologicalProcess	4.21275e-07	44.4444	16
GO:0007169	transmembrane receptor protein tyrosine kinase signaling pathway	GO_BiologicalProcess	4.36804e-07	18.2171	47
GO:0042826	histone deacetylase binding	GO_MolecularFunction	4.36924e-07	29.6296	24
GO:0002832	negative regulation of response to biotic stimulus	GO_BiologicalProcess	4.36924e-07	29.6296	24
GO:0051251	positive regulation of lymphocyte activation	GO_BiologicalProcess	4.62247e-07	24.5902	30
GO:1903362	regulation of cellular protein catabolic process	GO_BiologicalProcess	5.17223e-07	21.875	35
GO:0032103	positive regulation of response to external stimulus	GO_BiologicalProcess	5.22689e-07	19.1111	43
GO:0045936	negative regulation of phosphate metabolic process	GO_BiologicalProcess	5.46966e-07	18.3267	46
GO:0050793	regulation of developmental process	GO_BiologicalProcess	5.96883e-07	12.1564	115
GO:0002221	pattern recognition receptor signaling pathway	GO_BiologicalProcess	5.99578e-07	25.6881	28
GO:0043933	protein-containing complex subunit organization	GO_BiologicalProcess	7.09709e-07	12.0123	117
GO:0034599	cellular response to oxidative stress	GO_BiologicalProcess	8.92479e-07	22.8571	32
GO:0002822	regulation of adaptive immune response based on somatic recombination of immune receptors built from immunoglobulin superfamily domains	GO_BiologicalProcess	9.06913e-07	30.9859	22
GO:0070555	response to interleukin-1	GO_BiologicalProcess	9.28435e-07	32.3077	21
GO:0062197	cellular response to chemical stress	GO_BiologicalProcess	1.05473e-06	20.9302	36
GO:0043254	regulation of protein-containing complex assembly	GO_BiologicalProcess	1.06203e-06	17.9688	46
GO:0051100	negative regulation of binding	GO_BiologicalProcess	1.1716e-06	25	28
GO:0016922	nuclear receptor binding	GO_MolecularFunction	1.18456e-06	25.7143	27
GO:0002694	regulation of leukocyte activation	GO_BiologicalProcess	1.22079e-06	19.1589	41
GO:0070371	ERK1 and ERK2 cascade	GO_BiologicalProcess	1.23188e-06	20.442	37
GO:0045732	positive regulation of protein catabolic process	GO_BiologicalProcess	1.29672e-06	23.622	30
GO:0051052	regulation of DNA metabolic process	GO_BiologicalProcess	1.33233e-06	18.0723	45
GO:0008284	positive regulation of cell population proliferation	GO_BiologicalProcess	1.33299e-06	14.5877	69
GO:0050777	negative regulation of immune response	GO_BiologicalProcess	1.40324e-06	27.1739	25
GO:0007179	transforming growth factor beta receptor signaling pathway	GO_BiologicalProcess	1.44928e-06	24.7788	28
GO:0015031	protein transport	GO_BiologicalProcess	1.6377e-06	14.4958	69
GO:0070266	necroptotic process	GO_BiologicalProcess	1.67306e-06	52	13
GO:0051059	NF-kappaB binding	GO_MolecularFunction	1.67306e-06	52	13
GO:0007252	I-kappaB phosphorylation	GO_BiologicalProcess	1.67589e-06	81.8182	9
GO:2000116	regulation of cysteine-type endopeptidase activity	GO_BiologicalProcess	1.7162e-06	20.5714	36
GO:1903050	regulation of proteolysis involved in cellular protein catabolic process	GO_BiologicalProcess	1.74065e-06	22.7941	31
GO:0031398	positive regulation of protein ubiquitination	GO_BiologicalProcess	1.92053e-06	28.75	23
GO:0071417	cellular response to organonitrogen compound	GO_BiologicalProcess	2.00534e-06	17.6245	46
GO:0097153	cysteine-type endopeptidase activity involved in apoptotic process	GO_BiologicalProcess	2.01121e-06	21.25	34
GO:0045121	membrane raft	GO_CellularComponent	2.02697e-06	20.8333	35
GO:0031348	negative regulation of defense response	GO_BiologicalProcess	2.29679e-06	25	27
GO:0035967	cellular response to topologically incorrect protein	GO_BiologicalProcess	2.3026e-06	33.9286	19
GO:1903039	positive regulation of leukocyte cell-cell adhesion	GO_BiologicalProcess	2.31913e-06	25.7426	26
GO:0031397	negative regulation of protein ubiquitination	GO_BiologicalProcess	2.38032e-06	32.2581	20
GO:0009895	negative regulation of catabolic process	GO_BiologicalProcess	2.44106e-06	19.3069	39
GO:0004705	JUN kinase activity	GO_BiologicalProcess	2.71419e-06	40	16
GO:0032496	response to lipopolysaccharide	GO_BiologicalProcess	2.90582e-06	25.4902	26
GO:0071407	cellular response to organic cyclic compound	GO_BiologicalProcess	2.90642e-06	17.4242	46
GO:0032813	tumor necrosis factor receptor superfamily binding	GO_MolecularFunction	3.12639e-06	61.1111	11
GO:0071216	cellular response to biotic stimulus	GO_BiologicalProcess	3.63347e-06	26.0417	25
GO:0051276	chromosome organization	GO_BiologicalProcess	3.81638e-06	12.7072	92
GO:0002218	activation of innate immune response	GO_BiologicalProcess	4.05666e-06	45.1613	14
GO:0005694	chromosome	GO_CellularComponent	4.1181e-06	12.6722	92
GO:0045595	regulation of cell differentiation	GO_BiologicalProcess	4.55794e-06	13.6612	75
GO:0060759	regulation of response to cytokine stimulus	GO_BiologicalProcess	4.5664e-06	25.7732	25
GO:0009615	response to virus	GO_BiologicalProcess	4.87563e-06	18.3036	41
GO:0045184	establishment of protein localization	GO_BiologicalProcess	5.21857e-06	13.4851	77
GO:0070372	regulation of ERK1 and ERK2 cascade	GO_BiologicalProcess	5.40811e-06	20.4819	34
GO:0030522	intracellular receptor signaling pathway	GO_BiologicalProcess	5.4342e-06	20.8861	33
GO:0051049	regulation of transport	GO_BiologicalProcess	6.0038e-06	12.3134	99
GO:1903706	regulation of hemopoiesis	GO_BiologicalProcess	6.37252e-06	21.1921	32
GO:0000785	chromatin	GO_CellularComponent	6.39255e-06	15.4054	57
GO:2000026	regulation of multicellular organismal development	GO_BiologicalProcess	6.57082e-06	14.2857	67
GO:0048513	animal organ development	GO_BiologicalProcess	7.33115e-06	11.9021	107
GO:0043393	regulation of protein binding	GO_BiologicalProcess	7.37129e-06	23.1405	28
GO:0022407	regulation of cell-cell adhesion	GO_BiologicalProcess	7.95664e-06	18.2648	40
GO:0000151	ubiquitin ligase complex	GO_CellularComponent	8.01728e-06	19.4595	36
GO:0033365	protein localization to organelle	GO_BiologicalProcess	8.49745e-06	14.135	67
GO:0043280	positive regulation of cysteine-type endopeptidase activity involved in apoptotic process	GO_BiologicalProcess	8.97637e-06	25.8065	24
GO:0006886	intracellular protein transport	GO_BiologicalProcess	9.21215e-06	16.8459	47
GO:0032481	positive regulation of type I interferon production	GO_BiologicalProcess	9.24374e-06	37.2093	16
GO:0032102	negative regulation of response to external stimulus	GO_BiologicalProcess	9.26999e-06	19.3548	36
GO:0051249	regulation of lymphocyte activation	GO_BiologicalProcess	9.73674e-06	19.6629	35
GO:0030099	myeloid cell differentiation	GO_BiologicalProcess	1.03633e-05	20.3704	33
GO:0002449	lymphocyte mediated immunity	GO_BiologicalProcess	1.04772e-05	24.0741	26
GO:0043506	regulation of JUN kinase activity	GO_BiologicalProcess	1.04784e-05	39.4737	15
GO:0002711	positive regulation of T cell mediated immunity	GO_BiologicalProcess	1.07913e-05	42.4242	14
GO:0031341	regulation of cell killing	GO_BiologicalProcess	1.12981e-05	31.1475	19
GO:0042326	negative regulation of phosphorylation	GO_BiologicalProcess	1.13058e-05	18.3099	39
GO:0071560	cellular response to transforming growth factor beta stimulus	GO_BiologicalProcess	1.20118e-05	21.5827	30
GO:0002443	leukocyte mediated immunity	GO_BiologicalProcess	1.20118e-05	21.5827	30
GO:0032727	positive regulation of interferon-alpha production	GO_BiologicalProcess	1.2219e-05	62.5	10
GO:0032091	negative regulation of protein binding	GO_BiologicalProcess	1.22447e-05	28.3784	21
GO:0005768	endosome	GO_CellularComponent	1.23675e-05	14.2857	65
GO:0008233	peptidase activity	GO_BiologicalProcess	1.30326e-05	13.4301	74
GO:0007178	transmembrane receptor protein serine/threonine kinase signaling pathway	GO_BiologicalProcess	1.30412e-05	19.4444	35
GO:0032635	interleukin-6 production	GO_BiologicalProcess	1.33671e-05	27.1605	22
GO:0032675	regulation of interleukin-6 production	GO_BiologicalProcess	1.33671e-05	27.1605	22
GO:0010608	posttranscriptional regulation of gene expression	GO_BiologicalProcess	1.56791e-05	16.0131	49
GO:2000060	positive regulation of ubiquitin-dependent protein catabolic process	GO_BiologicalProcess	1.5704e-05	32.1429	18
GO:0043086	negative regulation of catalytic activity	GO_BiologicalProcess	1.68805e-05	14.5933	61
GO:0018210	peptidyl-threonine modification	GO_BiologicalProcess	1.70584e-05	26.8293	22
GO:0065003	protein-containing complex assembly	GO_BiologicalProcess	1.78753e-05	11.8881	102
GO:0031996	thioesterase binding	GO_MolecularFunction	1.83246e-05	69.2308	9
GO:0005164	tumor necrosis factor receptor binding	GO_MolecularFunction	1.94816e-05	80	8
GO:0002709	regulation of T cell mediated immunity	GO_BiologicalProcess	2.12839e-05	33.3333	17
GO:0016477	cell migration	GO_BiologicalProcess	2.16694e-05	12.1483	95
GO:0097718	disordered domain specific binding	GO_MolecularFunction	2.23747e-05	48	12
GO:1903037	regulation of leukocyte cell-cell adhesion	GO_BiologicalProcess	2.36254e-05	20.979	30
GO:0070498	interleukin-1-mediated signaling pathway	GO_BiologicalProcess	2.7469e-05	58.8235	10
GO:0001914	regulation of T cell mediated cytotoxicity	GO_BiologicalProcess	2.74852e-05	52.381	11
GO:0043281	regulation of cysteine-type endopeptidase activity involved in apoptotic process	GO_BiologicalProcess	2.76484e-05	20.3947	31
GO:0032755	positive regulation of interleukin-6 production	GO_BiologicalProcess	2.89165e-05	31.0345	18
GO:0009617	response to bacterium	GO_BiologicalProcess	3.21729e-05	16.9355	42
GO:0007159	leukocyte cell-cell adhesion	GO_BiologicalProcess	3.30267e-05	19.1011	34
GO:1903364	positive regulation of cellular protein catabolic process	GO_BiologicalProcess	3.44823e-05	25.8824	22
GO:0051438	regulation of ubiquitin-protein transferase activity	GO_BiologicalProcess	3.45642e-05	36.5854	15
GO:0046332	SMAD binding	GO_MolecularFunction	3.88374e-05	30.5085	18
GO:0001910	regulation of leukocyte mediated cytotoxicity	GO_BiologicalProcess	3.92717e-05	34.0426	16
GO:0015630	microtubule cytoskeleton	GO_CellularComponent	3.97095e-05	11.6913	103
GO:0004708	MAP kinase kinase activity	GO_BiologicalProcess	4.24479e-05	41.9355	13
GO:0071222	cellular response to lipopolysaccharide	GO_BiologicalProcess	4.24752e-05	26.5823	21
GO:0022409	positive regulation of cell-cell adhesion	GO_BiologicalProcess	4.50188e-05	21.374	28
GO:0043434	response to peptide hormone	GO_BiologicalProcess	4.93002e-05	23.7624	24
GO:0006259	DNA metabolic process	GO_BiologicalProcess	5.16477e-05	13.5354	67
GO:1902105	regulation of leukocyte differentiation	GO_BiologicalProcess	5.22871e-05	24.4681	23
GO:0043130	ubiquitin binding	GO_MolecularFunction	5.48518e-05	33.3333	16
GO:2001242	regulation of intrinsic apoptotic signaling pathway	GO_BiologicalProcess	5.48941e-05	22.9358	25
GO:0051094	positive regulation of developmental process	GO_BiologicalProcess	5.76674e-05	13.3721	69
GO:0010508	positive regulation of autophagy	GO_BiologicalProcess	6.55993e-05	27.027	20
GO:0042175	nuclear outer membrane-endoplasmic reticulum membrane network	GO_CellularComponent	6.77829e-05	15.3125	49
GO:0022613	ribonucleoprotein complex biogenesis	GO_BiologicalProcess	6.97533e-05	18.2292	35
GO:0032722	positive regulation of chemokine production	GO_BiologicalProcess	7.16174e-05	34.8837	15
GO:0050792	regulation of viral process	GO_BiologicalProcess	7.22441e-05	20	30
GO:0048545	response to steroid hormone	GO_BiologicalProcess	8.47047e-05	21.8487	26
GO:0033673	negative regulation of kinase activity	GO_BiologicalProcess	8.67721e-05	20.2797	29
GO:0032680	regulation of tumor necrosis factor production	GO_BiologicalProcess	9.68755e-05	23.7113	23
GO:0032640	tumor necrosis factor production	GO_BiologicalProcess	9.68755e-05	23.7113	23
GO:0016569	covalent chromatin modification	GO_BiologicalProcess	9.70184e-05	15.1057	50
GO:0005783	endoplasmic reticulum	GO_CellularComponent	9.75335e-05	11.4994	102
GO:0032760	positive regulation of tumor necrosis factor production	GO_BiologicalProcess	9.92853e-05	30.3571	17
GO:0008625	extrinsic apoptotic signaling pathway via death domain receptors	GO_BiologicalProcess	0.000104024	32	16
GO:0010564	regulation of cell cycle process	GO_BiologicalProcess	0.000110309	13.8249	60
GO:0032607	interferon-alpha production	GO_BiologicalProcess	0.000111839	52.6316	10
GO:0048870	cell motility	GO_BiologicalProcess	0.000113436	11.5839	98
GO:0046907	intracellular transport	GO_BiologicalProcess	0.00011442	12.3853	81
GO:0051050	positive regulation of transport	GO_BiologicalProcess	0.000117015	13.6564	62
GO:0051222	positive regulation of protein transport	GO_BiologicalProcess	0.000141957	20.2899	28
GO:0072331	signal transduction by p53 class mediator	GO_BiologicalProcess	0.000143349	23.2323	23
GO:0002224	toll-like receptor signaling pathway	GO_BiologicalProcess	0.000152161	28.125	18
GO:0000186	activation of MAPKK activity	GO_BiologicalProcess	0.000155573	45.8333	11
GO:2000144	positive regulation of DNA-templated transcription, initiation	GO_BiologicalProcess	0.000155573	45.8333	11
GO:0048471	perinuclear region of cytoplasm	GO_CellularComponent	0.000161657	14.6067	52
GO:0032434	regulation of proteasomal ubiquitin-dependent protein catabolic process	GO_BiologicalProcess	0.000166867	25.641	20
GO:0009314	response to radiation	GO_BiologicalProcess	0.000173205	17.0507	37
GO:0031343	positive regulation of cell killing	GO_BiologicalProcess	0.000184711	35	14
GO:0061136	regulation of proteasomal protein catabolic process	GO_BiologicalProcess	0.000187081	22.2222	24
GO:0006913	nucleocytoplasmic transport	GO_BiologicalProcess	0.000193397	20	28
GO:0042770	signal transduction in response to DNA damage	GO_BiologicalProcess	0.000197768	20.4545	27
GO:0033135	regulation of peptidyl-serine phosphorylation	GO_BiologicalProcess	0.000201518	24.4186	21
GO:0032388	positive regulation of intracellular transport	GO_BiologicalProcess	0.000209555	22.7723	23
GO:0072594	establishment of protein localization to organelle	GO_BiologicalProcess	0.000210022	18.0328	33
GO:0004175	endopeptidase activity	GO_BiologicalProcess	0.000219503	13.9364	57
GO:0097527	necroptotic signaling pathway	GO_BiologicalProcess	0.000221154	77.7778	7
GO:0042269	regulation of natural killer cell mediated cytotoxicity	GO_BiologicalProcess	0.000226913	37.1429	13
GO:0031982	vesicle	GO_CellularComponent	0.000240835	11.4522	97
GO:0070302	regulation of stress-activated protein kinase signaling cascade	GO_BiologicalProcess	0.000252142	22.549	23
GO:0006396	RNA processing	GO_BiologicalProcess	0.00025618	13.2353	63
GO:2001238	positive regulation of extrinsic apoptotic signaling pathway	GO_BiologicalProcess	0.000257295	40	12
GO:0090316	positive regulation of intracellular protein transport	GO_BiologicalProcess	0.00025972	26.0274	19
GO:1904029	regulation of cyclin-dependent protein kinase activity	GO_BiologicalProcess	0.000259822	34.1463	14
GO:0090398	cellular senescence	GO_BiologicalProcess	0.000265917	31.9149	15
GO:0034504	protein localization to nucleus	GO_BiologicalProcess	0.000269247	20.1493	27
GO:0071702	organic substance transport	GO_BiologicalProcess	0.000272522	11.1828	104
GO:0019902	phosphatase binding	GO_MolecularFunction	0.00027311	20.6349	26
GO:0051649	establishment of localization in cell	GO_BiologicalProcess	0.000273172	11.2583	102
GO:0046983	protein dimerization activity	GO_MolecularFunction	0.000309142	12.0411	82
GO:0006810	transport	GO_BiologicalProcess	0.000312962	9.53786	194
GO:0098609	cell-cell adhesion	GO_BiologicalProcess	0.00032733	14.5349	50
GO:0046824	positive regulation of nucleocytoplasmic transport	GO_BiologicalProcess	0.000328751	36.1111	13
GO:0046777	protein autophosphorylation	GO_BiologicalProcess	0.000329997	19.0789	29
GO:2000278	regulation of DNA biosynthetic process	GO_BiologicalProcess	0.000335983	22.9167	22
GO:0051241	negative regulation of multicellular organismal process	GO_BiologicalProcess	0.000349418	13.7931	56
GO:0097472	cyclin-dependent protein kinase activity	GO_BiologicalProcess	0.000358816	31.25	15
GO:0003720	telomerase activity	GO_BiologicalProcess	0.000358816	31.25	15
GO:0045637	regulation of myeloid cell differentiation	GO_BiologicalProcess	0.000359961	22.1154	23
GO:0018108	peptidyl-tyrosine phosphorylation	GO_BiologicalProcess	0.000364118	16.5217	38
GO:0042113	B cell activation	GO_BiologicalProcess	0.000378339	27.8689	17
GO:0006979	response to oxidative stress	GO_BiologicalProcess	0.00039593	17.2589	34
GO:1903131	mononuclear cell differentiation	GO_BiologicalProcess	0.000404575	22.6804	22
GO:0006325	chromatin organization	GO_BiologicalProcess	0.000419499	13.3787	59
GO:0060544	regulation of necroptotic process	GO_BiologicalProcess	0.000429916	61.5385	8
GO:0034248	regulation of cellular amide metabolic process	GO_BiologicalProcess	0.00043879	15.6134	42
GO:0005773	vacuole	GO_CellularComponent	0.000455164	14.8867	46
GO:0001912	positive regulation of leukocyte mediated cytotoxicity	GO_BiologicalProcess	0.000578379	37.5	12
GO:0022402	cell cycle process	GO_BiologicalProcess	0.000598423	11.9225	80
GO:1904030	negative regulation of cyclin-dependent protein kinase activity	GO_BiologicalProcess	0.000619526	45.4545	10
GO:0002456	T cell mediated immunity	GO_BiologicalProcess	0.000621863	26.9841	17
GO:0071901	negative regulation of protein serine/threonine kinase activity	GO_BiologicalProcess	0.000637294	25.7143	18
GO:0002698	negative regulation of immune effector process	GO_BiologicalProcess	0.000640963	30	15
GO:0031264	death-inducing signaling complex	GO_CellularComponent	0.000658484	85.7143	6
GO:0050862	positive regulation of T cell receptor signaling pathway	GO_BiologicalProcess	0.000670639	70	7
GO:0051972	regulation of telomerase activity	GO_BiologicalProcess	0.000679487	31.8182	14
GO:0098827	endoplasmic reticulum subcompartment	GO_CellularComponent	0.000683013	14.6032	46
GO:0031334	positive regulation of protein-containing complex assembly	GO_BiologicalProcess	0.000752876	18.3544	29
GO:0042592	homeostatic process	GO_BiologicalProcess	0.000774015	11.6279	85
GO:0003723	RNA binding	GO_MolecularFunction	0.000776682	13.3178	57
GO:0017015	regulation of transforming growth factor beta receptor signaling pathway	GO_BiologicalProcess	0.000793667	25.3521	18
GO:0010638	positive regulation of organelle organization	GO_BiologicalProcess	0.000832504	13.8021	53
GO:1903798	regulation of production of miRNAs involved in gene silencing by miRNA	GO_BiologicalProcess	0.000832827	50	9
GO:0071383	cellular response to steroid hormone stimulus	GO_BiologicalProcess	0.000832925	21.7822	22
GO:0044089	positive regulation of cellular component biogenesis	GO_BiologicalProcess	0.000839495	14.658	45
GO:0050854	regulation of antigen receptor-mediated signaling pathway	GO_BiologicalProcess	0.000839678	36.3636	12
GO:0071347	cellular response to interleukin-1	GO_BiologicalProcess	0.000840574	29.4118	15
GO:0051170	import into nucleus	GO_BiologicalProcess	0.000840574	29.4118	15
GO:0006986	response to unfolded protein	GO_BiologicalProcess	0.000840574	29.4118	15
GO:0001818	negative regulation of cytokine production	GO_BiologicalProcess	0.000854426	18.239	29
GO:0001959	regulation of cytokine-mediated signaling pathway	GO_BiologicalProcess	0.000867801	23.2558	20
GO:0016592	mediator complex	GO_CellularComponent	0.000921594	57.1429	8
GO:0001916	positive regulation of T cell mediated cytotoxicity	GO_BiologicalProcess	0.000921594	57.1429	8
GO:1903900	regulation of viral life cycle	GO_BiologicalProcess	0.000922268	19.403	26
GO:0031593	polyubiquitin modification-dependent protein binding	GO_MolecularFunction	0.000922518	33.3333	13
GO:0071705	nitrogen compound transport	GO_BiologicalProcess	0.000926335	11.6667	84
GO:2000573	positive regulation of DNA biosynthetic process	GO_BiologicalProcess	0.000941325	27.5862	16
GO:0006518	peptide metabolic process	GO_BiologicalProcess	0.000965745	13.6598	53
GO:0001913	T cell mediated cytotoxicity	GO_BiologicalProcess	0.000975319	39.2857	11
GO:0002717	positive regulation of natural killer cell mediated immunity	GO_BiologicalProcess	0.00100377	43.4783	10
GO:0040012	regulation of locomotion	GO_BiologicalProcess	0.00111778	12.013	74
GO:0009755	hormone-mediated signaling pathway	GO_BiologicalProcess	0.00112477	22.1053	21
GO:0000187	activation of MAPK activity	GO_BiologicalProcess	0.00114248	23.75	19
GO:0002573	myeloid leukocyte differentiation	GO_BiologicalProcess	0.00114248	23.75	19
GO:0000302	response to reactive oxygen species	GO_BiologicalProcess	0.00116469	21.3592	22
GO:0033157	regulation of intracellular protein transport	GO_BiologicalProcess	0.00117303	20.7207	23
GO:0008180	COP9 signalosome	GO_CellularComponent	0.00119744	35.2941	12
GO:0002702	positive regulation of production of molecular mediator of immune response	GO_BiologicalProcess	0.00119975	27.1186	16
GO:0031330	negative regulation of cellular catabolic process	GO_BiologicalProcess	0.00128143	17.5439	30
GO:0032602	chemokine production	GO_BiologicalProcess	0.00142368	28.3019	15
GO:0019724	B cell mediated immunity	GO_BiologicalProcess	0.00145366	47.3684	9
GO:1904666	regulation of ubiquitin protein ligase activity	GO_BiologicalProcess	0.00159965	41.6667	10
GO:0031090	organelle membrane	GO_CellularComponent	0.00167048	10.393	119
GO:0043401	steroid hormone mediated signaling pathway	GO_BiologicalProcess	0.00169094	23.1707	19
GO:0060964	regulation of gene silencing by miRNA	GO_BiologicalProcess	0.00172907	31.7073	13
GO:0006469	negative regulation of protein kinase activity	GO_BiologicalProcess	0.0017343	19.2308	25
GO:0004713	protein tyrosine kinase activity	GO_BiologicalProcess	0.0017343	19.2308	25
GO:0048468	cell development	GO_BiologicalProcess	0.00181168	13.1455	56
GO:0019903	protein phosphatase binding	GO_MolecularFunction	0.0018225	22.2222	20
GO:0007569	cell aging	GO_BiologicalProcess	0.00191836	25	17
GO:0002440	production of molecular mediator of immune response	GO_BiologicalProcess	0.00204387	22.8916	19
GO:0005764	lysosome	GO_CellularComponent	0.00204574	15.1163	39
GO:0071478	cellular response to radiation	GO_BiologicalProcess	0.00211448	19.5122	24
GO:0090092	regulation of transmembrane receptor protein serine/threonine kinase signaling pathway	GO_BiologicalProcess	0.00211448	19.5122	24
GO:0031667	response to nutrient levels	GO_BiologicalProcess	0.00211448	19.5122	24
GO:1902895	positive regulation of pri-miRNA transcription by RNA polymerase II	GO_BiologicalProcess	0.00214005	36.6667	11
GO:0051129	negative regulation of cellular component organization	GO_BiologicalProcess	0.00221027	13.3166	53
GO:0071897	DNA biosynthetic process	GO_BiologicalProcess	0.00230095	18.9394	25
GO:0050864	regulation of B cell activation	GO_BiologicalProcess	0.00232514	30.9524	13
GO:0045639	positive regulation of myeloid cell differentiation	GO_BiologicalProcess	0.00234601	27.2727	15
GO:0046822	regulation of nucleocytoplasmic transport	GO_BiologicalProcess	0.00234601	27.2727	15
GO:0099513	polymeric cytoskeletal fiber	GO_CellularComponent	0.00236398	15.261	38
GO:0046328	regulation of JNK cascade	GO_BiologicalProcess	0.0023661	24.6377	17
GO:1900180	regulation of protein localization to nucleus	GO_BiologicalProcess	0.0023661	24.6377	17
GO:0002639	positive regulation of immunoglobulin production	GO_BiologicalProcess	0.00243646	45	9
GO:0016236	macroautophagy	GO_BiologicalProcess	0.00243865	18.4397	26
GO:0008285	negative regulation of cell population proliferation	GO_BiologicalProcess	0.00244011	14.1066	45
GO:0005789	endoplasmic reticulum membrane	GO_CellularComponent	0.00247377	14.3791	44
GO:0045861	negative regulation of proteolysis	GO_BiologicalProcess	0.00258487	16.6667	31
GO:0032386	regulation of intracellular transport	GO_BiologicalProcess	0.00261754	16.9492	30
GO:0002761	regulation of myeloid leukocyte differentiation	GO_BiologicalProcess	0.00274966	28.5714	14
GO:0007010	cytoskeleton organization	GO_BiologicalProcess	0.00282948	11.5108	80
GO:0045309	protein phosphorylated amino acid binding	GO_MolecularFunction	0.00309108	30.2326	13
GO:2001244	positive regulation of intrinsic apoptotic signaling pathway	GO_BiologicalProcess	0.00324406	32.4324	12
GO:0001933	negative regulation of protein phosphorylation	GO_BiologicalProcess	0.00326186	16.5803	32
GO:0002700	regulation of production of molecular mediator of immune response	GO_BiologicalProcess	0.0032753	23.0769	18
GO:0046875	ephrin receptor binding	GO_MolecularFunction	0.00333504	50	8
GO:0045953	negative regulation of natural killer cell mediated cytotoxicity	GO_BiologicalProcess	0.00333504	50	8
GO:0002839	positive regulation of immune response to tumor cell	GO_BiologicalProcess	0.00333504	50	8
GO:0050870	positive regulation of T cell activation	GO_BiologicalProcess	0.00351698	22.093	19
GO:0008630	intrinsic apoptotic signaling pathway in response to DNA damage	GO_BiologicalProcess	0.00355503	28	14
GO:0045597	positive regulation of cell differentiation	GO_BiologicalProcess	0.00365973	14.0127	44
GO:0004704	NF-kappaB-inducing kinase activity	GO_BiologicalProcess	0.00367609	58.3333	7
GO:0002377	immunoglobulin production	GO_BiologicalProcess	0.00369492	38.4615	10
GO:0040008	regulation of growth	GO_BiologicalProcess	0.00377522	15.6682	34
GO:0051668	localization within membrane	GO_BiologicalProcess	0.00382269	13.8138	46
GO:0070646	protein modification by small protein removal	GO_BiologicalProcess	0.00395115	19.3277	23
GO:0070661	leukocyte proliferation	GO_BiologicalProcess	0.0042702	18.75	24
GO:0032868	response to insulin	GO_BiologicalProcess	0.00433127	23.6111	17
GO:0070374	positive regulation of ERK1 and ERK2 cascade	GO_BiologicalProcess	0.00456698	19.1667	23
GO:0048872	homeostasis of number of cells	GO_BiologicalProcess	0.0046102	24.6154	16
GO:0016234	inclusion body	GO_CellularComponent	0.0046102	24.6154	16
GO:0006954	inflammatory response	GO_BiologicalProcess	0.00474386	17.0732	28
GO:0016579	protein deubiquitination	GO_BiologicalProcess	0.00498154	20.1923	21
GO:0033138	positive regulation of peptidyl-serine phosphorylation	GO_BiologicalProcess	0.00526834	23.2877	17
GO:0051607	defense response to virus	GO_BiologicalProcess	0.00527511	17.6871	26
GO:0034620	cellular response to unfolded protein	GO_BiologicalProcess	0.00532184	28.8889	13
GO:0030334	regulation of cell migration	GO_BiologicalProcess	0.00540966	11.8674	68
GO:0032728	positive regulation of interferon-beta production	GO_BiologicalProcess	0.0054367	37.037	10
GO:0051219	phosphoprotein binding	GO_MolecularFunction	0.00566192	24.2424	16
GO:0001221	transcription coregulator binding	GO_MolecularFunction	0.0057922	26.9231	14
GO:0060965	negative regulation of gene silencing by miRNA	GO_BiologicalProcess	0.00579601	47.0588	8
GO:1990778	protein localization to cell periphery	GO_BiologicalProcess	0.00587161	16.5714	29
GO:0042110	T cell activation	GO_BiologicalProcess	0.00596491	16.8675	28
GO:0048002	antigen processing and presentation of peptide antigen	GO_BiologicalProcess	0.00601076	33.3333	11
GO:0031663	lipopolysaccharide-mediated signaling pathway	GO_BiologicalProcess	0.00601076	33.3333	11
GO:0050871	positive regulation of B cell activation	GO_BiologicalProcess	0.00601076	33.3333	11
GO:0000791	euchromatin	GO_CellularComponent	0.00614428	40.9091	9
GO:0042307	positive regulation of protein import into nucleus	GO_BiologicalProcess	0.00614428	40.9091	9
GO:0072657	protein localization to membrane	GO_BiologicalProcess	0.00631044	14.2349	40
GO:0042254	ribosome biogenesis	GO_BiologicalProcess	0.00671913	19.8113	21
GO:0050821	protein stabilization	GO_BiologicalProcess	0.00672266	17.4497	26
GO:2001237	negative regulation of extrinsic apoptotic signaling pathway	GO_BiologicalProcess	0.00731877	26.4151	14
GO:0060828	regulation of canonical Wnt signaling pathway	GO_BiologicalProcess	0.00749031	17.7305	25
GO:0097342	ripoptosome	GO_CellularComponent	0.00764105	83.3333	5
GO:0043120	tumor necrosis factor binding	GO_MolecularFunction	0.00764105	83.3333	5
GO:0006278	RNA-dependent DNA biosynthetic process	GO_BiologicalProcess	0.0076449	22.6667	17
GO:0034330	cell junction organization	GO_BiologicalProcess	0.00778565	15.4545	34
GO:0016572	histone phosphorylation	GO_BiologicalProcess	0.00781745	35.7143	10
GO:0010212	response to ionizing radiation	GO_BiologicalProcess	0.0081719	20.8791	19
GO:0043489	RNA stabilization	GO_BiologicalProcess	0.00824333	32.3529	11
GO:0001909	leukocyte mediated cytotoxicity	GO_BiologicalProcess	0.00840135	23.5294	16
GO:0030554	adenyl nucleotide binding	GO_MolecularFunction	0.00841005	15.3153	34
GO:1900182	positive regulation of protein localization to nucleus	GO_BiologicalProcess	0.00882397	27.6596	13
GO:0006412	translation	GO_BiologicalProcess	0.00906469	13.9456	41
GO:0070665	positive regulation of leukocyte proliferation	GO_BiologicalProcess	0.0091405	22.3684	17
GO:0071276	cellular response to cadmium ion	GO_BiologicalProcess	0.0093249	39.1304	9
GO:0050856	regulation of T cell receptor signaling pathway	GO_BiologicalProcess	0.0093249	39.1304	9
GO:0098590	plasma membrane region	GO_CellularComponent	0.00957381	12.7098	53
GO:0042605	peptide antigen binding	GO_MolecularFunction	0.00958454	44.4444	8
GO:0070201	regulation of establishment of protein localization	GO_BiologicalProcess	0.00960026	14.6825	37
GO:0031984	organelle subcompartment	GO_CellularComponent	0.0101836	11.946	62
GO:0008286	insulin receptor signaling pathway	GO_BiologicalProcess	0.010204	29.2683	12
GO:0007346	regulation of mitotic cell cycle	GO_BiologicalProcess	0.0102121	14.2857	38
GO:0016604	nuclear body	GO_CellularComponent	0.0105437	11.2245	77
GO:0035770	ribonucleoprotein granule	GO_CellularComponent	0.0107446	16.9935	26
GO:0017038	protein import	GO_BiologicalProcess	0.0108869	22.0779	17
GO:0098794	postsynapse	GO_CellularComponent	0.0109503	24.1935	15
GO:0042267	natural killer cell mediated cytotoxicity	GO_BiologicalProcess	0.011194	27.0833	13
GO:0035639	purine ribonucleoside triphosphate binding	GO_MolecularFunction	0.0117104	12.8866	50
GO:0042177	negative regulation of protein catabolic process	GO_BiologicalProcess	0.0132543	20.9302	18
GO:0042063	gliogenesis	GO_BiologicalProcess	0.0132875	28.5714	12
GO:0038083	peptidyl-tyrosine autophosphorylation	GO_BiologicalProcess	0.0133577	50	7
GO:0051788	response to misfolded protein	GO_BiologicalProcess	0.0133577	50	7
GO:0090100	positive regulation of transmembrane receptor protein serine/threonine kinase signaling pathway	GO_BiologicalProcess	0.0141694	25	14
GO:1902911	protein kinase complex	GO_CellularComponent	0.0141694	25	14
GO:1905897	regulation of response to endoplasmic reticulum stress	GO_BiologicalProcess	0.0141694	25	14
GO:0002891	positive regulation of immunoglobulin mediated immune response	GO_BiologicalProcess	0.0146157	60	6
GO:0045786	negative regulation of cell cycle	GO_BiologicalProcess	0.0148039	14.7186	34
GO:0010803	regulation of tumor necrosis factor-mediated signaling pathway	GO_BiologicalProcess	0.0153637	33.3333	10
GO:0002020	protease binding	GO_MolecularFunction	0.0157897	18.75	21
GO:0000082	G1/S transition of mitotic cell cycle	GO_BiologicalProcess	0.0168992	19.2308	20
GO:0005911	cell-cell junction	GO_CellularComponent	0.0170645	15.4639	30
GO:0072332	intrinsic apoptotic signaling pathway by p53 class mediator	GO_BiologicalProcess	0.0171421	27.907	12
GO:0043409	negative regulation of MAPK cascade	GO_BiologicalProcess	0.0182611	20.4545	18
GO:0048015	phosphatidylinositol-mediated signaling	GO_BiologicalProcess	0.0182611	20.4545	18
GO:0042594	response to starvation	GO_BiologicalProcess	0.0182611	20.4545	18
GO:0043125	ErbB-3 class receptor binding	GO_MolecularFunction	0.0193191	100	4
GO:0036464	cytoplasmic ribonucleoprotein granule	GO_CellularComponent	0.0195031	17.1429	24
GO:0032623	interleukin-2 production	GO_BiologicalProcess	0.0197194	29.7297	11
GO:0032731	positive regulation of interleukin-1 beta production	GO_BiologicalProcess	0.0197194	29.7297	11
GO:0032663	regulation of interleukin-2 production	GO_BiologicalProcess	0.0197194	29.7297	11
GO:0046626	regulation of insulin receptor signaling pathway	GO_BiologicalProcess	0.0200071	36	9
GO:0016071	mRNA metabolic process	GO_BiologicalProcess	0.0207169	12.9577	46
GO:0000976	transcription cis-regulatory region binding	GO_MolecularFunction	0.021057	11.6883	63
GO:0043124	negative regulation of I-kappaB kinase/NF-kappaB signaling	GO_BiologicalProcess	0.0210643	32.2581	10
GO:0002704	negative regulation of leukocyte mediated immunity	GO_BiologicalProcess	0.0210643	32.2581	10
GO:0051973	positive regulation of telomerase activity	GO_BiologicalProcess	0.0210643	32.2581	10
GO:0022008	neurogenesis	GO_BiologicalProcess	0.0210855	13.6842	39
GO:0045216	cell-cell junction organization	GO_BiologicalProcess	0.02126	20.2247	18
GO:0044843	cell cycle G1/S phase transition	GO_BiologicalProcess	0.0213539	17.8862	22
GO:0060070	canonical Wnt signaling pathway	GO_BiologicalProcess	0.021366	15.9091	28
GO:0044773	mitotic DNA damage checkpoint signaling	GO_BiologicalProcess	0.0213675	24.1379	14
GO:0005844	polysome	GO_CellularComponent	0.0213675	24.1379	14
GO:0048525	negative regulation of viral process	GO_BiologicalProcess	0.0214103	20.9877	17
GO:0030234	enzyme regulator activity	GO_BiologicalProcess	0.0221638	12.532	49
GO:0006919	activation of cysteine-type endopeptidase activity involved in apoptotic process	GO_BiologicalProcess	0.0221837	25.4902	13
GO:0000723	telomere maintenance	GO_BiologicalProcess	0.0222066	18.8679	20
GO:0002483	antigen processing and presentation of endogenous peptide antigen	GO_BiologicalProcess	0.0229342	46.6667	7
GO:0005160	transforming growth factor beta receptor binding	GO_MolecularFunction	0.0229342	46.6667	7
GO:0045954	positive regulation of natural killer cell mediated cytotoxicity	GO_BiologicalProcess	0.0234032	40	8
GO:1903209	positive regulation of oxidative stress-induced cell death	GO_BiologicalProcess	0.0238651	71.4286	5
GO:0032559	adenyl ribonucleotide binding	GO_MolecularFunction	0.0239582	14.8148	32
GO:1903047	mitotic cell cycle process	GO_BiologicalProcess	0.0254406	12.3515	52
GO:0016239	positive regulation of macroautophagy	GO_BiologicalProcess	0.0255394	28.9474	11
GO:1902991	regulation of amyloid precursor protein catabolic process	GO_BiologicalProcess	0.0255394	28.9474	11
GO:0043620	regulation of DNA-templated transcription in response to stress	GO_BiologicalProcess	0.0255394	28.9474	11
GO:1903201	regulation of oxidative stress-induced cell death	GO_BiologicalProcess	0.0255394	28.9474	11
GO:0006352	DNA-templated transcription, initiation	GO_BiologicalProcess	0.0259513	23.7288	14
GO:1902107	positive regulation of leukocyte differentiation	GO_BiologicalProcess	0.0259513	23.7288	14
GO:0070663	regulation of leukocyte proliferation	GO_BiologicalProcess	0.0265795	18.1034	21
GO:0016192	vesicle-mediated transport	GO_BiologicalProcess	0.0265945	11.0769	72
GO:0042277	peptide binding	GO_MolecularFunction	0.0266961	16.4474	25
GO:0044770	cell cycle phase transition	GO_BiologicalProcess	0.0272217	13.5135	40
GO:2001252	positive regulation of chromosome organization	GO_BiologicalProcess	0.0272314	17.6	22
GO:0002181	cytoplasmic translation	GO_BiologicalProcess	0.027434	26.6667	12
GO:0043276	anoikis	GO_BiologicalProcess	0.0279682	34.6154	9
GO:1901985	positive regulation of protein acetylation	GO_BiologicalProcess	0.0279682	34.6154	9
GO:0034123	positive regulation of toll-like receptor signaling pathway	GO_BiologicalProcess	0.0279682	34.6154	9
GO:0050727	regulation of inflammatory response	GO_BiologicalProcess	0.0289202	18.5185	20
GO:0007250	activation of NF-kappaB-inducing kinase activity	GO_BiologicalProcess	0.0290557	54.5455	6
GO:0070411	I-SMAD binding	GO_MolecularFunction	0.0290557	54.5455	6
GO:1903799	negative regulation of production of miRNAs involved in gene silencing by miRNA	GO_BiologicalProcess	0.0290557	54.5455	6
GO:0014065	phosphatidylinositol 3-kinase signaling	GO_BiologicalProcess	0.0292379	21.3333	16
GO:0044391	ribosomal subunit	GO_CellularComponent	0.0307641	17.037	23
GO:0002262	myeloid cell homeostasis	GO_BiologicalProcess	0.0313512	23.3333	14
GO:0051270	regulation of cellular component movement	GO_BiologicalProcess	0.0318431	11.0938	71
GO:0062208	positive regulation of pattern recognition receptor signaling pathway	GO_BiologicalProcess	0.0328687	28.2051	11
GO:0005730	nucleolus	GO_CellularComponent	0.0335778	10.5198	85
GO:0071479	cellular response to ionizing radiation	GO_BiologicalProcess	0.0336014	24.5283	13
GO:1903312	negative regulation of mRNA metabolic process	GO_BiologicalProcess	0.0336014	24.5283	13
GO:0051493	regulation of cytoskeleton organization	GO_BiologicalProcess	0.0336126	13.289	40
GO:0009411	response to UV	GO_BiologicalProcess	0.0340243	17.7966	21
GO:0030111	regulation of Wnt signaling pathway	GO_BiologicalProcess	0.0340439	15.3846	28
GO:0051701	biological process involved in interaction with host	GO_BiologicalProcess	0.0343576	16.9118	23
GO:0010001	glial cell differentiation	GO_BiologicalProcess	0.0345628	38.0952	8
GO:0030224	monocyte differentiation	GO_BiologicalProcess	0.0345628	38.0952	8
GO:0030511	positive regulation of transforming growth factor beta receptor signaling pathway	GO_BiologicalProcess	0.0345628	38.0952	8
GO:0051443	positive regulation of ubiquitin-protein transferase activity	GO_BiologicalProcess	0.0345628	38.0952	8
GO:0042803	protein homodimerization activity	GO_MolecularFunction	0.0348316	11.3636	65
GO:0000978	RNA polymerase II cis-regulatory region sequence-specific DNA binding	GO_MolecularFunction	0.0351104	13.245	40
GO:0031490	chromatin DNA binding	GO_MolecularFunction	0.0371144	30.303	10
GO:0140603	ATP hydrolysis activity	GO_MolecularFunction	0.0376384	22.9508	14
GO:2001234	negative regulation of apoptotic signaling pathway	GO_BiologicalProcess	0.0384407	16.7883	23
GO:0048255	mRNA stabilization	GO_BiologicalProcess	0.0385771	33.3333	9
GO:0034329	cell junction assembly	GO_BiologicalProcess	0.0405969	15.9509	26
GO:0072659	protein localization to plasma membrane	GO_BiologicalProcess	0.0405969	15.9509	26
GO:0000987	cis-regulatory region sequence-specific DNA binding	GO_MolecularFunction	0.0409758	12.9231	42
GO:1990928	response to amino acid starvation	GO_BiologicalProcess	0.0418321	27.5	11
GO:0009266	response to temperature stimulus	GO_BiologicalProcess	0.0418321	27.5	11
GO:0017076	purine nucleotide binding	GO_MolecularFunction	0.0419495	11.9369	53
GO:0044772	mitotic cell cycle phase transition	GO_BiologicalProcess	0.0429438	14.2857	33
GO:0050730	regulation of peptidyl-tyrosine phosphorylation	GO_BiologicalProcess	0.043272	15.8537	26
GO:1901987	regulation of cell cycle phase transition	GO_BiologicalProcess	0.0449451	14.2241	33
GO:0000077	DNA damage checkpoint signaling	GO_BiologicalProcess	0.045822	19.7674	17
GO:0051101	regulation of DNA binding	GO_BiologicalProcess	0.04709	21.4286	15
GO:0062207	regulation of pattern recognition receptor signaling pathway	GO_BiologicalProcess	0.04709	21.4286	15
GO:0033044	regulation of chromosome organization	GO_BiologicalProcess	0.0477088	14.7059	30
GO:0050863	regulation of T cell activation	GO_BiologicalProcess	0.0487194	16.9231	22
GO:0071354	cellular response to interleukin-6	GO_BiologicalProcess	0.0500744	36.3636	8
GO:0010332	response to gamma radiation	GO_BiologicalProcess	0.0500744	36.3636	8
GO:0046966	thyroid hormone receptor binding	GO_MolecularFunction	0.0500744	36.3636	8
GO:1903311	regulation of mRNA metabolic process	GO_BiologicalProcess	0.0520102	16.129	25
GO:0045646	regulation of erythrocyte differentiation	GO_BiologicalProcess	0.0526151	32.1429	9
GO:0033143	regulation of intracellular steroid hormone receptor signaling pathway	GO_BiologicalProcess	0.0528551	25	12
GO:1902554	serine/threonine protein kinase complex	GO_CellularComponent	0.0528551	25	12
GO:0097435	supramolecular fiber organization	GO_BiologicalProcess	0.0561528	12.6844	43
GO:0035325	Toll-like receptor binding	GO_MolecularFunction	0.0569335	62.5	5
GO:0034250	positive regulation of cellular amide metabolic process	GO_BiologicalProcess	0.0573114	18.75	18
GO:1904994	regulation of leukocyte adhesion to vascular endothelial cell	GO_BiologicalProcess	0.0579865	41.1765	7
GO:0010631	epithelial cell migration	GO_BiologicalProcess	0.058043	14.2857	32
GO:0031410	cytoplasmic vesicle	GO_CellularComponent	0.0582866	10.5756	79
GO:0003676	nucleic acid binding	GO_MolecularFunction	0.0596669	9.25222	146
GO:0046651	lymphocyte proliferation	GO_BiologicalProcess	0.0613724	17.5439	20
GO:0036473	cell death in response to oxidative stress	GO_BiologicalProcess	0.0650599	24.4898	12
GO:0043903	regulation of biological process involved in symbiotic interaction	GO_BiologicalProcess	0.0651987	20.8333	15
GO:2000045	regulation of G1/S transition of mitotic cell cycle	GO_BiologicalProcess	0.0651987	20.8333	15
GO:0099512	supramolecular fiber	GO_CellularComponent	0.0661557	12.8049	42
GO:0061614	pri-miRNA transcription by RNA polymerase II	GO_BiologicalProcess	0.066508	26.1905	11
GO:2001020	regulation of response to DNA damage stimulus	GO_BiologicalProcess	0.0684638	15.2941	26
GO:0000278	mitotic cell cycle	GO_BiologicalProcess	0.0698541	11.4688	57
GO:0002763	positive regulation of myeloid leukocyte differentiation	GO_BiologicalProcess	0.0704282	31.0345	9
GO:1901216	positive regulation of neuron death	GO_BiologicalProcess	0.0706795	34.7826	8
GO:2000209	regulation of anoikis	GO_BiologicalProcess	0.0706795	34.7826	8
GO:1901990	regulation of mitotic cell cycle phase transition	GO_BiologicalProcess	0.074363	15.2047	26
GO:0007043	cell-cell junction assembly	GO_BiologicalProcess	0.0760266	21.5385	14
GO:0046982	protein heterodimerization activity	GO_MolecularFunction	0.0767399	15.528	25
GO:0006897	endocytosis	GO_BiologicalProcess	0.0788757	14.2857	31
GO:0042987	amyloid precursor protein catabolic process	GO_BiologicalProcess	0.07928	24	12
GO:0051272	positive regulation of cellular component movement	GO_BiologicalProcess	0.0797535	12.2667	46
GO:0008242	omega peptidase activity	GO_BiologicalProcess	0.0804475	18.8889	17
GO:1902806	regulation of cell cycle G1/S phase transition	GO_BiologicalProcess	0.0804475	18.8889	17
GO:0032206	positive regulation of telomere maintenance	GO_BiologicalProcess	0.0826954	25.5814	11
GO:0002476	antigen processing and presentation of endogenous peptide antigen via MHC class Ib	GO_BiologicalProcess	0.0827738	80	4
GO:0031265	CD95 death-inducing signaling complex	GO_CellularComponent	0.0827738	80	4
GO:0006975	DNA damage induced protein phosphorylation	GO_BiologicalProcess	0.0827738	80	4
GO:0023024	MHC class I protein complex binding	GO_MolecularFunction	0.0827738	80	4
GO:0022411	cellular component disassembly	GO_BiologicalProcess	0.084755	14.1553	31
GO:0031072	heat shock protein binding	GO_MolecularFunction	0.085356	19.5122	16
GO:1904375	regulation of protein localization to cell periphery	GO_BiologicalProcess	0.085356	19.5122	16
GO:0040017	positive regulation of locomotion	GO_BiologicalProcess	0.0861704	12.1693	46
GO:0070161	anchoring junction	GO_CellularComponent	0.0863671	12.9139	39
GO:0071826	ribonucleoprotein complex subunit organization	GO_BiologicalProcess	0.0865256	17.5926	19
GO:0019884	antigen processing and presentation of exogenous antigen	GO_BiologicalProcess	0.0865788	38.8889	7
GO:0046782	regulation of viral transcription	GO_BiologicalProcess	0.0865788	38.8889	7
GO:0030335	positive regulation of cell migration	GO_BiologicalProcess	0.0889892	12.2905	44
GO:0021782	glial cell development	GO_BiologicalProcess	0.0890163	46.1538	6
GO:0023023	MHC protein complex binding	GO_MolecularFunction	0.0890163	46.1538	6
GO:0043534	blood vessel endothelial cell migration	GO_BiologicalProcess	0.0916002	18.6813	17
GO:1904353	regulation of telomere capping	GO_BiologicalProcess	0.0975516	33.3333	8
GO:0001726	ruffle	GO_CellularComponent	0.0981547	19.2771	16
GO:0050853	B cell receptor signaling pathway	GO_BiologicalProcess	0.102264	27.027	10
GO:0030098	lymphocyte differentiation	GO_BiologicalProcess	0.104963	20.8955	14
GO:0048660	regulation of smooth muscle cell proliferation	GO_BiologicalProcess	0.104963	20.8955	14
GO:0031669	cellular response to nutrient levels	GO_BiologicalProcess	0.108787	17.8218	18
GO:0090287	regulation of cellular response to growth factor stimulus	GO_BiologicalProcess	0.11309	15.9722	23
GO:0032555	purine ribonucleotide binding	GO_MolecularFunction	0.114838	11.6705	51
GO:0097201	negative regulation of transcription from RNA polymerase II promoter in response to stress	GO_BiologicalProcess	0.115377	55.5556	5
GO:0033002	muscle cell proliferation	GO_BiologicalProcess	0.119566	19.7368	15
GO:0060249	anatomical structure homeostasis	GO_BiologicalProcess	0.120073	14.6739	27
GO:0016233	telomere capping	GO_BiologicalProcess	0.120998	29.0323	9
GO:0015935	small ribosomal subunit	GO_CellularComponent	0.122189	21.6667	13
GO:0036503	ERAD pathway	GO_BiologicalProcess	0.122735	20.5882	14
GO:0035195	gene silencing by miRNA	GO_BiologicalProcess	0.122735	20.5882	14
GO:0098978	glutamatergic synapse	GO_CellularComponent	0.12533	24.4444	11
GO:0034121	regulation of toll-like receptor signaling pathway	GO_BiologicalProcess	0.12533	24.4444	11
GO:0051444	negative regulation of ubiquitin-protein transferase activity	GO_BiologicalProcess	0.126345	36.8421	7
GO:0032735	positive regulation of interleukin-12 production	GO_BiologicalProcess	0.126345	36.8421	7
GO:0070412	R-SMAD binding	GO_MolecularFunction	0.126345	36.8421	7
GO:0043604	amide biosynthetic process	GO_BiologicalProcess	0.130282	12.1469	43
GO:1900076	regulation of cellular response to insulin stimulus	GO_BiologicalProcess	0.132425	32	8
GO:2000772	regulation of cellular senescence	GO_BiologicalProcess	0.132425	32	8
GO:0010821	regulation of mitochondrion organization	GO_BiologicalProcess	0.135609	18.0851	17
GO:0019783	ubiquitin-like protein-specific protease activity	GO_BiologicalProcess	0.135609	18.0851	17
GO:0016072	rRNA metabolic process	GO_BiologicalProcess	0.137679	19.4805	15
GO:0052126	movement in host environment	GO_BiologicalProcess	0.138326	16.9643	19
GO:0006605	protein targeting	GO_BiologicalProcess	0.138326	16.9643	19
GO:0070935	3'-UTR-mediated mRNA stabilization	GO_BiologicalProcess	0.14285	42.8571	6
GO:0051131	chaperone-mediated protein complex assembly	GO_BiologicalProcess	0.14285	42.8571	6
GO:0042772	DNA damage response, signal transduction resulting in transcription	GO_BiologicalProcess	0.14285	42.8571	6
GO:0004709	MAP kinase kinase kinase activity	GO_BiologicalProcess	0.14285	42.8571	6
GO:0055106	ubiquitin-protein transferase regulator activity	GO_BiologicalProcess	0.14285	42.8571	6
GO:0050671	positive regulation of lymphocyte proliferation	GO_BiologicalProcess	0.142966	20.2899	14
GO:0010833	telomere maintenance via telomere lengthening	GO_BiologicalProcess	0.142966	20.2899	14
GO:0098586	cellular response to virus	GO_BiologicalProcess	0.143687	21.3115	13
GO:0090263	positive regulation of canonical Wnt signaling pathway	GO_BiologicalProcess	0.143687	21.3115	13
GO:0000977	RNA polymerase II transcription regulatory region sequence-specific DNA binding	GO_MolecularFunction	0.143819	11.8227	48
GO:0017111	nucleoside-triphosphatase activity	GO_MolecularFunction	0.151278	11.4537	52
GO:0042100	B cell proliferation	GO_BiologicalProcess	0.155457	28.125	9
GO:1902041	regulation of extrinsic apoptotic signaling pathway via death domain receptors	GO_BiologicalProcess	0.155457	28.125	9
GO:0050670	regulation of lymphocyte proliferation	GO_BiologicalProcess	0.155534	17.3077	18
GO:0000226	microtubule cytoskeleton organization	GO_BiologicalProcess	0.156177	12.1739	42
GO:0052372	modulation by symbiont of entry into host	GO_BiologicalProcess	0.159786	25.641	10
GO:0048145	regulation of fibroblast proliferation	GO_BiologicalProcess	0.159786	25.641	10
GO:0006367	transcription initiation from RNA polymerase II promoter	GO_BiologicalProcess	0.159786	25.641	10
GO:0031461	cullin-RING ubiquitin ligase complex	GO_CellularComponent	0.168691	16.2602	20
GO:0030036	actin cytoskeleton organization	GO_BiologicalProcess	0.168717	12.5402	39
GO:0016573	histone acetylation	GO_BiologicalProcess	0.174996	17.1429	18
GO:0002418	immune response to tumor cell	GO_BiologicalProcess	0.176511	30.7692	8
GO:0043603	cellular amide metabolic process	GO_BiologicalProcess	0.176852	11.0895	57
GO:0032743	positive regulation of interleukin-2 production	GO_BiologicalProcess	0.178631	35	7
GO:0005813	centrosome	GO_CellularComponent	0.193347	11.0039	57
GO:0030330	DNA damage response, signal transduction by p53 class mediator	GO_BiologicalProcess	0.197147	21.8182	12
GO:0032615	interleukin-12 production	GO_BiologicalProcess	0.197829	27.2727	9
GO:0032655	regulation of interleukin-12 production	GO_BiologicalProcess	0.197829	27.2727	9
GO:0016241	regulation of macroautophagy	GO_BiologicalProcess	0.198025	20.6349	13
GO:0060389	pathway-restricted SMAD protein phosphorylation	GO_BiologicalProcess	0.198055	25	10
GO:0010826	negative regulation of centrosome duplication	GO_BiologicalProcess	0.209213	50	5
GO:0016004	phospholipase activator activity	GO_MolecularFunction	0.209213	50	5
GO:0046598	positive regulation of viral entry into host cell	GO_BiologicalProcess	0.209213	50	5
GO:1905323	telomerase holoenzyme complex assembly	GO_BiologicalProcess	0.209213	50	5
GO:0036462	TRAIL-activated apoptotic signaling pathway	GO_BiologicalProcess	0.209213	50	5
GO:0002312	B cell activation involved in immune response	GO_BiologicalProcess	0.218719	40	6
GO:0042611	MHC protein complex	GO_CellularComponent	0.218719	40	6
GO:0005642	annulate lamellae	GO_CellularComponent	0.220243	66.6667	4
GO:0071681	cellular response to indole-3-methanol	GO_BiologicalProcess	0.220243	66.6667	4
GO:0005851	eukaryotic translation initiation factor 2B complex	GO_CellularComponent	0.220243	66.6667	4
GO:0008385	IkappaB kinase complex	GO_CellularComponent	0.220243	66.6667	4
GO:0032394	MHC class Ib receptor activity	GO_MolecularFunction	0.220243	66.6667	4
GO:0002370	natural killer cell cytokine production	GO_BiologicalProcess	0.220243	66.6667	4
GO:1903071	positive regulation of ER-associated ubiquitin-dependent protein catabolic process	GO_BiologicalProcess	0.220243	66.6667	4
GO:0002729	positive regulation of natural killer cell cytokine production	GO_BiologicalProcess	0.220243	66.6667	4
GO:0016458	gene silencing	GO_BiologicalProcess	0.220881	17.3469	17
GO:0043149	stress fiber assembly	GO_BiologicalProcess	0.222182	19.4444	14
GO:0070304	positive regulation of stress-activated protein kinase signaling cascade	GO_BiologicalProcess	0.231607	20.3125	13
GO:0004402	histone acetyltransferase activity	GO_BiologicalProcess	0.231974	29.6296	8
GO:1904356	regulation of telomere maintenance via telomere lengthening	GO_BiologicalProcess	0.232164	21.4286	12
GO:0006898	receptor-mediated endocytosis	GO_BiologicalProcess	0.232456	15.9091	21
GO:0005815	microtubule organizing center	GO_CellularComponent	0.236105	10.6599	63
GO:0043487	regulation of RNA stability	GO_BiologicalProcess	0.23699	18.5185	15
GO:0060284	regulation of cell development	GO_BiologicalProcess	0.237999	16.2393	19
GO:1902635	1-phosphatidyl-1D-myo-inositol 4,5-bisphosphate biosynthetic process	GO_BiologicalProcess	0.240358	100	3
GO:0071223	cellular response to lipoteichoic acid	GO_BiologicalProcess	0.240358	100	3
GO:0035877	death effector domain binding	GO_MolecularFunction	0.240358	100	3
GO:0071797	LUBAC complex	GO_CellularComponent	0.240358	100	3
GO:0090217	negative regulation of 1-phosphatidylinositol-4-phosphate 5-kinase activity	GO_BiologicalProcess	0.240358	100	3
GO:0050816	phosphothreonine residue binding	GO_MolecularFunction	0.240358	100	3
GO:1990108	protein linear deubiquitination	GO_BiologicalProcess	0.240358	100	3
GO:0035985	senescence-associated heterochromatin focus	GO_CellularComponent	0.240358	100	3
GO:0035986	senescence-associated heterochromatin focus assembly	GO_BiologicalProcess	0.240358	100	3
GO:0034205	amyloid-beta formation	GO_BiologicalProcess	0.241326	24.3902	10
GO:0060760	positive regulation of response to cytokine stimulus	GO_BiologicalProcess	0.241326	24.3902	10
GO:0035196	production of miRNAs involved in gene silencing by miRNA	GO_BiologicalProcess	0.241326	24.3902	10
GO:2000273	positive regulation of signaling receptor activity	GO_BiologicalProcess	0.246102	33.3333	7
GO:0032355	response to estradiol	GO_BiologicalProcess	0.246102	33.3333	7
GO:1902186	regulation of viral release from host cell	GO_BiologicalProcess	0.247677	26.4706	9
GO:0032204	regulation of telomere maintenance	GO_BiologicalProcess	0.254178	19.1781	14
GO:0010948	negative regulation of cell cycle process	GO_BiologicalProcess	0.256371	14.0541	26
GO:0018205	peptidyl-lysine modification	GO_BiologicalProcess	0.263628	12.9412	33
GO:0090575	RNA polymerase II transcription regulator complex	GO_CellularComponent	0.263704	16.1017	19
GO:0009267	cellular response to starvation	GO_BiologicalProcess	0.268782	18.2927	15
GO:0030177	positive regulation of Wnt signaling pathway	GO_BiologicalProcess	0.268782	18.2927	15
GO:0042542	response to hydrogen peroxide	GO_BiologicalProcess	0.271342	21.0526	12
GO:0006475	internal protein amino acid acetylation	GO_BiologicalProcess	0.271566	16.5138	18
GO:0009888	tissue development	GO_BiologicalProcess	0.29066	10.6346	62
GO:0043535	regulation of blood vessel endothelial cell migration	GO_BiologicalProcess	0.291303	18.9189	14
GO:0034605	cellular response to heat	GO_BiologicalProcess	0.29833	28.5714	8
GO:0032212	positive regulation of telomere maintenance via telomerase	GO_BiologicalProcess	0.29833	28.5714	8
GO:0099572	postsynaptic specialization	GO_CellularComponent	0.29833	28.5714	8
GO:0030968	endoplasmic reticulum unfolded protein response	GO_BiologicalProcess	0.309212	25.7143	9
GO:0001784	phosphotyrosine residue binding	GO_MolecularFunction	0.309212	25.7143	9
GO:0051017	actin filament bundle assembly	GO_BiologicalProcess	0.310983	17.3913	16
GO:1902430	negative regulation of amyloid-beta formation	GO_BiologicalProcess	0.318792	37.5	6
GO:2000811	negative regulation of anoikis	GO_BiologicalProcess	0.318792	37.5	6
GO:0035066	positive regulation of histone acetylation	GO_BiologicalProcess	0.318792	37.5	6
GO:0006417	regulation of translation	GO_BiologicalProcess	0.322347	13.2159	30
GO:0042287	MHC protein binding	GO_MolecularFunction	0.333071	31.8182	7
GO:0070925	organelle assembly	GO_BiologicalProcess	0.348039	11.0629	51
GO:0016342	catenin complex	GO_CellularComponent	0.348101	45.4545	5
GO:0071218	cellular response to misfolded protein	GO_BiologicalProcess	0.348101	45.4545	5
GO:0035173	histone kinase activity	GO_BiologicalProcess	0.348101	45.4545	5
GO:0005159	insulin-like growth factor receptor binding	GO_MolecularFunction	0.348101	45.4545	5
GO:0036475	neuron death in response to oxidative stress	GO_BiologicalProcess	0.348101	45.4545	5
GO:2000774	positive regulation of cellular senescence	GO_BiologicalProcess	0.348101	45.4545	5
GO:1903203	regulation of oxidative stress-induced neuron death	GO_BiologicalProcess	0.348101	45.4545	5
GO:0046330	positive regulation of JNK cascade	GO_BiologicalProcess	0.35551	23.2558	10
GO:0005770	late endosome	GO_CellularComponent	0.359298	15.1079	21
GO:0005819	spindle	GO_CellularComponent	0.374104	12.8	32
GO:0045833	negative regulation of lipid metabolic process	GO_BiologicalProcess	0.374448	21.5686	11
GO:0030433	ubiquitin-dependent ERAD pathway	GO_BiologicalProcess	0.374448	21.5686	11
GO:0019005	SCF ubiquitin ligase complex	GO_CellularComponent	0.381768	27.5862	8
GO:0000387	spliceosomal snRNP assembly	GO_BiologicalProcess	0.381768	27.5862	8
GO:0016925	protein sumoylation	GO_BiologicalProcess	0.381796	25	9
GO:0019898	extrinsic component of membrane	GO_CellularComponent	0.385442	16.5049	17
GO:0034622	cellular protein-containing complex assembly	GO_BiologicalProcess	0.411598	10.5925	59
GO:0098796	membrane protein complex	GO_CellularComponent	0.41803	10.3728	64
GO:0006470	protein dephosphorylation	GO_BiologicalProcess	0.419214	14.6497	23
GO:0043297	apical junction assembly	GO_BiologicalProcess	0.426912	22.7273	10
GO:0035924	cellular response to vascular endothelial growth factor stimulus	GO_BiologicalProcess	0.441065	21.1538	11
GO:0002367	cytokine production involved in immune response	GO_BiologicalProcess	0.441065	21.1538	11
GO:0002718	regulation of cytokine production involved in immune response	GO_BiologicalProcess	0.441065	21.1538	11
GO:0032480	negative regulation of type I interferon production	GO_BiologicalProcess	0.454357	35.2941	6
GO:0035497	cAMP response element binding	GO_MolecularFunction	0.459337	57.1429	4
GO:0034349	glial cell apoptotic process	GO_BiologicalProcess	0.459337	57.1429	4
GO:0035405	histone-threonine phosphorylation	GO_BiologicalProcess	0.459337	57.1429	4
GO:0005138	interleukin-6 receptor binding	GO_MolecularFunction	0.459337	57.1429	4
GO:0032075	positive regulation of nuclease activity	GO_BiologicalProcess	0.459337	57.1429	4
GO:0002842	positive regulation of T cell mediated immune response to tumor cell	GO_BiologicalProcess	0.459337	57.1429	4
GO:0002532	production of molecular mediator involved in inflammatory response	GO_BiologicalProcess	0.468998	24.3243	9
GO:0019076	viral release from host cell	GO_BiologicalProcess	0.468998	24.3243	9
GO:0031256	leading edge membrane	GO_CellularComponent	0.47081	18.8406	13
GO:0006473	protein acetylation	GO_BiologicalProcess	0.474756	15.1515	20
GO:0031032	actomyosin structure organization	GO_BiologicalProcess	0.490952	16.6667	16
GO:0046718	viral entry into host cell	GO_BiologicalProcess	0.491166	17.9487	14
GO:0005874	microtubule	GO_CellularComponent	0.537367	13.7931	24
GO:1903076	regulation of protein localization to plasma membrane	GO_BiologicalProcess	0.539438	18.5714	13
GO:1990380	Lys48-specific deubiquitinase activity	GO_BiologicalProcess	0.546651	41.6667	5
GO:0048147	negative regulation of fibroblast proliferation	GO_BiologicalProcess	0.546651	41.6667	5
GO:0043274	phospholipase binding	GO_MolecularFunction	0.546651	41.6667	5
GO:1900017	positive regulation of cytokine production involved in inflammatory response	GO_BiologicalProcess	0.546651	41.6667	5
GO:1905475	regulation of protein localization to membrane	GO_BiologicalProcess	0.548856	16.4948	16
GO:0002534	cytokine production involved in inflammatory response	GO_BiologicalProcess	0.579622	29.1667	7
GO:0042771	intrinsic apoptotic signaling pathway in response to DNA damage by p53 class mediator	GO_BiologicalProcess	0.579622	29.1667	7
GO:0005080	protein kinase C binding	GO_MolecularFunction	0.579622	29.1667	7
GO:1900015	regulation of cytokine production involved in inflammatory response	GO_BiologicalProcess	0.579622	29.1667	7
GO:0033146	regulation of intracellular estrogen receptor signaling pathway	GO_BiologicalProcess	0.579622	29.1667	7
GO:0001228	DNA-binding transcription activator activity, RNA polymerase II-specific	GO_BiologicalProcess	0.600768	12.5	31
GO:0010827	regulation of glucose transmembrane transport	GO_BiologicalProcess	0.604644	25.8065	8
GO:0060395	SMAD protein signal transduction	GO_BiologicalProcess	0.604644	25.8065	8
GO:0043296	apical junction complex	GO_CellularComponent	0.605166	20.3704	11
GO:0019079	viral genome replication	GO_BiologicalProcess	0.611518	16.3265	16
GO:0030225	macrophage differentiation	GO_BiologicalProcess	0.629111	33.3333	6
GO:0033233	regulation of protein sumoylation	GO_BiologicalProcess	0.629111	33.3333	6
GO:0006402	mRNA catabolic process	GO_BiologicalProcess	0.633004	15.2	19
GO:0010632	regulation of epithelial cell migration	GO_BiologicalProcess	0.653152	13.587	25
GO:0060326	cell chemotaxis	GO_BiologicalProcess	0.658892	13.198	26
GO:0018394	peptidyl-lysine acetylation	GO_BiologicalProcess	0.663022	15.9292	18
GO:0070851	growth factor receptor binding	GO_MolecularFunction	0.664037	19.0476	12
GO:0016605	PML body	GO_CellularComponent	0.664037	19.0476	12
GO:0016779	nucleotidyltransferase activity	GO_MolecularFunction	0.688171	15.7895	18
GO:0043491	protein kinase B signaling	GO_BiologicalProcess	0.688171	15.7895	18
GO:0030520	intracellular estrogen receptor signaling pathway	GO_BiologicalProcess	0.688292	23.0769	9
GO:0031333	negative regulation of protein-containing complex assembly	GO_BiologicalProcess	0.694705	18.0556	13
GO:0008380	RNA splicing	GO_BiologicalProcess	0.695413	12.605	30
GO:0061013	regulation of mRNA catabolic process	GO_BiologicalProcess	0.703932	17.284	14
GO:0097194	execution phase of apoptosis	GO_BiologicalProcess	0.712233	21.2766	10
GO:0050767	regulation of neurogenesis	GO_BiologicalProcess	0.712233	21.2766	10
GO:0098797	plasma membrane protein complex	GO_CellularComponent	0.713034	12.3552	32
GO:0098588	bounding membrane of organelle	GO_CellularComponent	0.713477	10.5163	55
GO:0061695	transferase complex, transferring phosphorus-containing groups	GO_CellularComponent	0.737848	14.4928	20
GO:0001223	transcription coactivator binding	GO_MolecularFunction	0.738011	28	7
GO:0001222	transcription corepressor binding	GO_MolecularFunction	0.738011	28	7
GO:0007095	mitotic G2 DNA damage checkpoint signaling	GO_BiologicalProcess	0.739454	25	8
GO:0051896	regulation of protein kinase B signaling	GO_BiologicalProcess	0.746296	16	16
GO:0006401	RNA catabolic process	GO_BiologicalProcess	0.769574	14.0127	22
GO:0002263	cell activation involved in immune response	GO_BiologicalProcess	0.772463	16.4835	15
GO:0140375	immune receptor activity	GO_MolecularFunction	0.80691	19.6429	11
GO:0032611	interleukin-1 beta production	GO_BiologicalProcess	0.80691	19.6429	11
GO:0097202	activation of cysteine-type endopeptidase activity	GO_BiologicalProcess	0.80737	38.4615	5
GO:0070102	interleukin-6-mediated signaling pathway	GO_BiologicalProcess	0.80737	38.4615	5
GO:0033137	negative regulation of peptidyl-serine phosphorylation	GO_BiologicalProcess	0.80737	38.4615	5
GO:0045655	regulation of monocyte differentiation	GO_BiologicalProcess	0.80737	38.4615	5
GO:2000379	positive regulation of reactive oxygen species metabolic process	GO_BiologicalProcess	0.817278	22.5	9
GO:0061912	selective autophagy	GO_BiologicalProcess	0.817278	22.5	9
GO:0043112	receptor metabolic process	GO_BiologicalProcess	0.824263	15.8416	16
GO:1990316	Atg1/ULK1 kinase complex	GO_CellularComponent	0.82538	50	4
GO:0023035	CD40 signaling pathway	GO_BiologicalProcess	0.82538	50	4
GO:1990226	histone methyltransferase binding	GO_MolecularFunction	0.82538	50	4
GO:0045190	isotype switching	GO_BiologicalProcess	0.82538	50	4
GO:0010944	negative regulation of transcription by competitive promoter binding	GO_BiologicalProcess	0.82538	50	4
GO:0002673	regulation of acute inflammatory response	GO_BiologicalProcess	0.82538	50	4
GO:0048156	tau protein binding	GO_MolecularFunction	0.82538	50	4
GO:0071727	cellular response to triacyl bacterial lipopeptide	GO_BiologicalProcess	0.826474	75	3
GO:0005149	interleukin-1 receptor binding	GO_MolecularFunction	0.826474	75	3
GO:1990604	IRE1-TRAF2-ASK1 complex	GO_CellularComponent	0.826474	75	3
GO:0030235	nitric-oxide synthase regulator activity	GO_BiologicalProcess	0.826474	75	3
GO:0018076	N-terminal peptidyl-lysine acetylation	GO_BiologicalProcess	0.826474	75	3
GO:0032079	positive regulation of endodeoxyribonuclease activity	GO_BiologicalProcess	0.826474	75	3
GO:1903721	positive regulation of I-kappaB phosphorylation	GO_BiologicalProcess	0.826474	75	3
GO:0031204	posttranslational protein targeting to membrane, translocation	GO_BiologicalProcess	0.826474	75	3
GO:1903051	negative regulation of proteolysis involved in cellular protein catabolic process	GO_BiologicalProcess	0.82851	20.8333	10
GO:1900101	regulation of endoplasmic reticulum unfolded protein response	GO_BiologicalProcess	0.834212	31.5789	6
GO:0060627	regulation of vesicle-mediated transport	GO_BiologicalProcess	0.834411	12.3457	30
GO:0032984	protein-containing complex disassembly	GO_BiologicalProcess	0.834896	15.2542	18
GO:0031532	actin cytoskeleton reorganization	GO_BiologicalProcess	0.852214	18.4615	12
GO:0044853	plasma membrane raft	GO_CellularComponent	0.852214	18.4615	12
GO:0007162	negative regulation of cell adhesion	GO_BiologicalProcess	0.852837	14.3836	21
GO:2001022	positive regulation of response to DNA damage stimulus	GO_BiologicalProcess	0.853197	16.3043	15
GO:0005769	early endosome	GO_CellularComponent	0.856462	13.5593	24
GO:0001525	angiogenesis	GO_BiologicalProcess	0.858738	12.0755	32
GO:0045202	synapse	GO_CellularComponent	0.883183	14.2857	21
GO:0002720	positive regulation of cytokine production involved in immune response	GO_BiologicalProcess	0.89342	24.2424	8
GO:0030182	neuron differentiation	GO_BiologicalProcess	0.896279	12.5541	29
GO:1904035	regulation of epithelial cell apoptotic process	GO_BiologicalProcess	0.91621	19.2982	11
GO:0006397	mRNA processing	GO_BiologicalProcess	0.925444	12.5	29
GO:0009653	anatomical structure morphogenesis	GO_BiologicalProcess	0.943062	9.51835	83
GO:0016607	nuclear speck	GO_CellularComponent	0.946112	11.6719	37
GO:0005635	nuclear envelope	GO_CellularComponent	0.950754	12.0438	33
GO:0002753	cytoplasmic pattern recognition receptor signaling pathway	GO_BiologicalProcess	0.956245	21.9512	9
GO:0000118	histone deacetylase complex	GO_CellularComponent	0.956245	21.9512	9
GO:0120192	tight junction assembly	GO_BiologicalProcess	0.956245	21.9512	9
GO:0070062	extracellular exosome	GO_CellularComponent	0.978523	17.3333	13
GO:0042129	regulation of T cell proliferation	GO_BiologicalProcess	0.978523	17.3333	13
GO:0016308	1-phosphatidylinositol-4-phosphate 5-kinase activity	GO_BiologicalProcess	1	60	3
GO:0008375	acetylglucosaminyltransferase activity	GO_MolecularFunction	1	10.7143	3
GO:0003779	actin binding	GO_MolecularFunction	1	7.23684	11
GO:0015629	actin cytoskeleton	GO_CellularComponent	1	10.8434	27
GO:0005884	actin filament	GO_CellularComponent	1	15.7895	9
GO:0051015	actin filament binding	GO_MolecularFunction	1	10.6667	8
GO:0007015	actin filament organization	GO_BiologicalProcess	1	11.2745	23
GO:0008154	actin polymerization or depolymerization	GO_BiologicalProcess	1	5.15464	5
GO:0098858	actin-based cell projection	GO_CellularComponent	1	6.25	4
GO:0042805	actinin binding	GO_MolecularFunction	1	15.7895	3
GO:0001508	action potential	GO_BiologicalProcess	1	7.93651	5
GO:0090630	activation of GTPase activity	GO_BiologicalProcess	1	10.3448	3
GO:0000185	activation of MAPKKK activity	GO_BiologicalProcess	1	37.5	3
GO:0022853	active ion transmembrane transporter activity	GO_BiologicalProcess	1	8.60215	8
GO:0022804	active transmembrane transporter activity	GO_BiologicalProcess	1	8.27068	11
GO:0032924	activin receptor signaling pathway	GO_BiologicalProcess	1	14.8148	4
GO:0042641	actomyosin	GO_CellularComponent	1	15	6
GO:0002526	acute inflammatory response	GO_BiologicalProcess	1	26.3158	5
GO:0016747	acyltransferase activity, transferring groups other than amino-acyl groups	GO_MolecularFunction	1	7.27273	12
GO:0005671	Ada2/Gcn5/Ada3 transcription activator complex	GO_CellularComponent	1	28.5714	4
GO:0007189	adenylate cyclase-activating G protein-coupled receptor signaling pathway	GO_BiologicalProcess	1	5.26316	3
GO:0007188	adenylate cyclase-modulating G protein-coupled receptor signaling pathway	GO_BiologicalProcess	1	5.49451	5
GO:0005912	adherens junction	GO_CellularComponent	1	15.2542	9
GO:0034333	adherens junction assembly	GO_BiologicalProcess	1	44.4444	4
GO:0034332	adherens junction organization	GO_BiologicalProcess	1	26.087	6
GO:0035973	aggrephagy	GO_BiologicalProcess	1	36.3636	4
GO:0016235	aggresome	GO_CellularComponent	1	21.875	7
GO:0043178	alcohol binding	GO_MolecularFunction	1	7.84314	4
GO:0006066	alcohol metabolic process	GO_BiologicalProcess	1	4.73373	8
GO:0046631	alpha-beta T cell activation	GO_BiologicalProcess	1	14.2857	6
GO:0000380	alternative mRNA splicing, via spliceosome	GO_BiologicalProcess	1	13.9535	6
GO:0042886	amide transport	GO_BiologicalProcess	1	7.9646	9
GO:0006022	aminoglycan metabolic process	GO_BiologicalProcess	1	12	6
GO:1990000	amyloid fibril formation	GO_BiologicalProcess	1	30	6
GO:0001540	amyloid-beta binding	GO_MolecularFunction	1	17.0732	7
GO:0048646	anatomical structure formation involved in morphogenesis	GO_BiologicalProcess	1	9.3199	37
GO:0050681	androgen receptor binding	GO_MolecularFunction	1	12	3
GO:0030521	androgen receptor signaling pathway	GO_BiologicalProcess	1	15.1515	5
GO:0009887	animal organ morphogenesis	GO_BiologicalProcess	1	4.86486	9
GO:0043168	anion binding	GO_MolecularFunction	1	9.42335	67
GO:0008509	anion transmembrane transporter activity	GO_BiologicalProcess	1	4.7619	8
GO:0030506	ankyrin binding	GO_MolecularFunction	1	22.2222	4
GO:0002474	antigen processing and presentation of peptide antigen via MHC class I	GO_BiologicalProcess	1	30.7692	4
GO:0002495	antigen processing and presentation of peptide antigen via MHC class II	GO_BiologicalProcess	1	23.5294	4
GO:0019730	antimicrobial humoral response	GO_BiologicalProcess	1	4.93827	4
GO:0016209	antioxidant activity	GO_BiologicalProcess	1	8.16327	4
GO:0140374	antiviral innate immune response	GO_BiologicalProcess	1	21.4286	3
GO:0016324	apical plasma membrane	GO_CellularComponent	1	8.39161	12
GO:0008637	apoptotic mitochondrial changes	GO_BiologicalProcess	1	14.2857	11
GO:0019439	aromatic compound catabolic process	GO_BiologicalProcess	1	11.2033	27
GO:0004190	aspartic-type endopeptidase activity	GO_BiologicalProcess	1	13.3333	4
GO:0048708	astrocyte differentiation	GO_BiologicalProcess	1	37.5	3
GO:0001671	ATPase activator activity	GO_BiologicalProcess	1	23.0769	3
GO:0051117	ATPase binding	GO_MolecularFunction	1	10.1695	6
GO:0060590	ATPase regulator activity	GO_BiologicalProcess	1	20	5
GO:0019829	ATPase-coupled cation transmembrane transporter activity	GO_BiologicalProcess	1	24	6
GO:0008608	attachment of spindle microtubules to kinetochore	GO_BiologicalProcess	1	15.3846	4
GO:0005776	autophagosome	GO_CellularComponent	1	17.7778	8
GO:0000045	autophagosome assembly	GO_BiologicalProcess	1	18.5185	10
GO:0097352	autophagosome maturation	GO_BiologicalProcess	1	20.5882	7
GO:0000422	autophagy of mitochondrion	GO_BiologicalProcess	1	17.6471	6
GO:0030424	axon	GO_CellularComponent	1	10.2041	5
GO:0048675	axon extension	GO_BiologicalProcess	1	25	4
GO:0007409	axonogenesis	GO_BiologicalProcess	1	16.2162	6
GO:0030183	B cell differentiation	GO_BiologicalProcess	1	26.6667	4
GO:0009925	basal plasma membrane	GO_CellularComponent	1	10.8108	12
GO:0001099	basal RNA polymerase II transcription machinery binding	GO_MolecularFunction	1	10.5263	4
GO:0006284	base-excision repair	GO_BiologicalProcess	1	9.375	3
GO:0030877	beta-catenin destruction complex	GO_CellularComponent	1	40	4
GO:0005923	bicellular tight junction	GO_CellularComponent	1	15	6
GO:0051702	biological process involved in interaction with symbiont	GO_BiologicalProcess	1	14.2857	13
GO:0031214	biomineral tissue development	GO_BiologicalProcess	1	7.01754	4
GO:0007596	blood coagulation	GO_BiologicalProcess	1	10.6061	7
GO:0001568	blood vessel development	GO_BiologicalProcess	1	11.1111	33
GO:0030509	BMP signaling pathway	GO_BiologicalProcess	1	16.9231	11
GO:0060348	bone development	GO_BiologicalProcess	1	11.3636	5
GO:0007420	brain development	GO_BiologicalProcess	1	4.34783	4
GO:0048754	branching morphogenesis of an epithelial tube	GO_BiologicalProcess	1	10.7143	3
GO:0045296	cadherin binding	GO_MolecularFunction	1	14.2857	4
GO:0015030	Cajal body	GO_CellularComponent	1	15.1515	5
GO:0005262	calcium channel activity	GO_BiologicalProcess	1	6.97674	6
GO:0005509	calcium ion binding	GO_MolecularFunction	1	4.79042	8
GO:0070509	calcium ion import	GO_BiologicalProcess	1	9.09091	4
GO:0070588	calcium ion transmembrane transport	GO_BiologicalProcess	1	8.125	13
GO:0015085	calcium ion transmembrane transporter activity	GO_BiologicalProcess	1	8.41121	9
GO:0006816	calcium ion transport	GO_BiologicalProcess	1	8.96226	19
GO:0060402	calcium ion transport into cytosol	GO_BiologicalProcess	1	6.74157	6
GO:0019722	calcium-mediated signaling	GO_BiologicalProcess	1	5	6
GO:0016051	carbohydrate biosynthetic process	GO_BiologicalProcess	1	15.493	11
GO:0016052	carbohydrate catabolic process	GO_BiologicalProcess	1	14.2857	8
GO:1901137	carbohydrate derivative biosynthetic process	GO_BiologicalProcess	1	7.5188	20
GO:1901135	carbohydrate derivative metabolic process	GO_BiologicalProcess	1	7.03934	34
GO:1901264	carbohydrate derivative transport	GO_BiologicalProcess	1	7.27273	4
GO:0005975	carbohydrate metabolic process	GO_BiologicalProcess	1	9.95025	20
GO:0034219	carbohydrate transmembrane transport	GO_BiologicalProcess	1	17.5439	10
GO:0031406	carboxylic acid binding	GO_MolecularFunction	1	5.10204	5
GO:0019752	carboxylic acid metabolic process	GO_BiologicalProcess	1	5.02283	22
GO:0052689	carboxylic ester hydrolase activity	GO_MolecularFunction	1	4.21053	4
GO:0050700	CARD domain binding	GO_MolecularFunction	1	30.7692	4
GO:0038024	cargo receptor activity	GO_BiologicalProcess	1	18.1818	6
GO:0051216	cartilage development	GO_BiologicalProcess	1	10.5263	4
GO:0071013	catalytic step 2 spliceosome	GO_CellularComponent	1	14.4578	12
GO:0005261	cation channel activity	GO_BiologicalProcess	1	5.68182	15
GO:0034703	cation channel complex	GO_CellularComponent	1	4.62963	5
GO:0055080	cation homeostasis	GO_BiologicalProcess	1	9.21502	27
GO:0098655	cation transmembrane transport	GO_BiologicalProcess	1	5.83333	28
GO:0008324	cation transmembrane transporter activity	GO_BiologicalProcess	1	5.62347	23
GO:0006812	cation transport	GO_BiologicalProcess	1	6.71378	38
GO:0005901	caveola	GO_CellularComponent	1	18.1818	8
GO:0042609	CD4 receptor binding	GO_MolecularFunction	1	42.8571	3
GO:0035710	CD4-positive, alpha-beta T cell activation	GO_BiologicalProcess	1	10.7143	3
GO:0050839	cell adhesion molecule binding	GO_MolecularFunction	1	13.0137	19
GO:0005938	cell cortex	GO_CellularComponent	1	13.8298	13
GO:0036474	cell death in response to hydrogen peroxide	GO_BiologicalProcess	1	26.3158	5
GO:0002042	cell migration involved in sprouting angiogenesis	GO_BiologicalProcess	1	12.5	5
GO:0000902	cell morphogenesis	GO_BiologicalProcess	1	10.2273	27
GO:0000904	cell morphogenesis involved in differentiation	GO_BiologicalProcess	1	12.1212	16
GO:0048667	cell morphogenesis involved in neuron differentiation	GO_BiologicalProcess	1	15	9
GO:0032990	cell part morphogenesis	GO_BiologicalProcess	1	14.5631	15
GO:0030031	cell projection assembly	GO_BiologicalProcess	1	6.22951	19
GO:0031253	cell projection membrane	GO_CellularComponent	1	14.7059	15
GO:0030030	cell projection organization	GO_BiologicalProcess	1	9.72222	49
GO:1905114	cell surface receptor signaling pathway involved in cell-cell signaling	GO_BiologicalProcess	1	11.7438	33
GO:0098742	cell-cell adhesion via plasma-membrane adhesion molecules	GO_BiologicalProcess	1	5.17241	3
GO:0007267	cell-cell signaling	GO_BiologicalProcess	1	9.50324	44
GO:0007160	cell-matrix adhesion	GO_BiologicalProcess	1	11.3636	15
GO:0031589	cell-substrate adhesion	GO_BiologicalProcess	1	11.8557	23
GO:0030055	cell-substrate junction	GO_CellularComponent	1	10.4839	13
GO:0007044	cell-substrate junction assembly	GO_BiologicalProcess	1	17.1875	11
GO:0044106	cellular amine metabolic process	GO_BiologicalProcess	1	7.69231	3
GO:0006874	cellular calcium ion homeostasis	GO_BiologicalProcess	1	8.60215	16
GO:0044262	cellular carbohydrate metabolic process	GO_BiologicalProcess	1	10.8333	13
GO:0055082	cellular chemical homeostasis	GO_BiologicalProcess	1	11.2179	35
GO:0043954	cellular component maintenance	GO_BiologicalProcess	1	14.2857	3
GO:1990748	cellular detoxification	GO_BiologicalProcess	1	7.69231	5
GO:0001678	cellular glucose homeostasis	GO_BiologicalProcess	1	20.5882	7
GO:0019725	cellular homeostasis	GO_BiologicalProcess	1	11.0169	39
GO:0006873	cellular ion homeostasis	GO_BiologicalProcess	1	9.81818	27
GO:0044255	cellular lipid metabolic process	GO_BiologicalProcess	1	5.91497	32
GO:0030004	cellular monovalent inorganic cation homeostasis	GO_BiologicalProcess	1	12.5	5
GO:0044264	cellular polysaccharide metabolic process	GO_BiologicalProcess	1	14.2857	6
GO:0030007	cellular potassium ion homeostasis	GO_BiologicalProcess	1	37.5	3
GO:0034629	cellular protein-containing complex localization	GO_BiologicalProcess	1	25	3
GO:0072717	cellular response to actinomycin D	GO_BiologicalProcess	1	60	3
GO:0097306	cellular response to alcohol	GO_BiologicalProcess	1	17.1429	6
GO:1904646	cellular response to amyloid-beta	GO_BiologicalProcess	1	19.2308	5
GO:1904385	cellular response to angiotensin	GO_BiologicalProcess	1	27.2727	3
GO:1903351	cellular response to dopamine	GO_BiologicalProcess	1	11.4286	4
GO:0035690	cellular response to drug	GO_BiologicalProcess	1	15	3
GO:0071364	cellular response to epidermal growth factor stimulus	GO_BiologicalProcess	1	19.2308	5
GO:0071392	cellular response to estradiol stimulus	GO_BiologicalProcess	1	35.7143	5
GO:0071360	cellular response to exogenous dsRNA	GO_BiologicalProcess	1	35.7143	5
GO:0044344	cellular response to fibroblast growth factor stimulus	GO_BiologicalProcess	1	11.6279	5
GO:0071480	cellular response to gamma radiation	GO_BiologicalProcess	1	29.4118	5
GO:0042149	cellular response to glucose starvation	GO_BiologicalProcess	1	27.2727	6
GO:0071456	cellular response to hypoxia	GO_BiologicalProcess	1	8.21918	6
GO:0071346	cellular response to interferon-gamma	GO_BiologicalProcess	1	15.3846	6
GO:0071248	cellular response to metal ion	GO_BiologicalProcess	1	15.4762	13
GO:1990090	cellular response to nerve growth factor stimulus	GO_BiologicalProcess	1	50	3
GO:0071316	cellular response to nicotine	GO_BiologicalProcess	1	60	3
GO:0031670	cellular response to nutrient	GO_BiologicalProcess	1	16.6667	3
GO:0071453	cellular response to oxygen levels	GO_BiologicalProcess	1	9.30233	8
GO:0034644	cellular response to UV	GO_BiologicalProcess	1	17.1053	13
GO:0006883	cellular sodium ion homeostasis	GO_BiologicalProcess	1	33.3333	3
GO:0007417	central nervous system development	GO_BiologicalProcess	1	8.95522	12
GO:0034451	centriolar satellite	GO_CellularComponent	1	7.54717	8
GO:0005814	centriole	GO_CellularComponent	1	4.5977	4
GO:0007098	centrosome cycle	GO_BiologicalProcess	1	9.61539	10
GO:0051298	centrosome duplication	GO_BiologicalProcess	1	8.62069	5
GO:0015267	channel activity	GO_BiologicalProcess	1	6.11111	22
GO:0016247	channel regulator activity	GO_BiologicalProcess	1	17.4603	11
GO:0048878	chemical homeostasis	GO_BiologicalProcess	1	9.30233	44
GO:0007268	chemical synaptic transmission	GO_BiologicalProcess	1	6.25	5
GO:0072567	chemokine (C-X-C motif) ligand 2 production	GO_BiologicalProcess	1	27.2727	3
GO:0042379	chemokine receptor binding	GO_MolecularFunction	1	9.52381	4
GO:0006935	chemotaxis	GO_BiologicalProcess	1	12.2951	30
GO:0005254	chloride channel activity	GO_BiologicalProcess	1	8.16327	4
GO:0019869	chloride channel inhibitor activity	GO_BiologicalProcess	1	33.3333	3
GO:0033344	cholesterol efflux	GO_BiologicalProcess	1	15.9091	7
GO:0042632	cholesterol homeostasis	GO_BiologicalProcess	1	8.33333	3
GO:0030301	cholesterol transport	GO_BiologicalProcess	1	15.942	11
GO:0006333	chromatin assembly or disassembly	GO_BiologicalProcess	1	8.92857	10
GO:0097549	chromatin organization involved in negative regulation of transcription	GO_BiologicalProcess	1	20.5128	8
GO:0006338	chromatin remodeling	GO_BiologicalProcess	1	17.1053	13
GO:0006342	chromatin silencing	GO_BiologicalProcess	1	25	3
GO:0098687	chromosomal region	GO_CellularComponent	1	9.18367	18
GO:0051304	chromosome separation	GO_BiologicalProcess	1	10.4167	5
GO:0000775	chromosome, centromeric region	GO_CellularComponent	1	8.77193	10
GO:0000781	chromosome, telomeric region	GO_CellularComponent	1	9.41177	8
GO:0036064	ciliary basal body	GO_CellularComponent	1	7.40741	6
GO:0035869	ciliary transition zone	GO_CellularComponent	1	11.5385	3
GO:0005929	cilium	GO_CellularComponent	1	6.39098	17
GO:0072359	circulatory system development	GO_BiologicalProcess	1	9.06921	38
GO:0003013	circulatory system process	GO_BiologicalProcess	1	4.3956	8
GO:0005801	cis-Golgi network	GO_CellularComponent	1	20	4
GO:0005905	clathrin-coated pit	GO_CellularComponent	1	13.7931	4
GO:0032154	cleavage furrow	GO_CellularComponent	1	22.5806	7
GO:0030135	coated vesicle	GO_CellularComponent	1	5.26316	4
GO:0006956	complement activation	GO_BiologicalProcess	1	11.1111	3
GO:0000793	condensed chromosome	GO_CellularComponent	1	8.20895	11
GO:0061448	connective tissue development	GO_BiologicalProcess	1	12.963	7
GO:0001046	core promoter sequence-specific DNA binding	GO_MolecularFunction	1	19.4444	7
GO:0030863	cortical cytoskeleton	GO_CellularComponent	1	16.6667	6
GO:0030865	cortical cytoskeleton organization	GO_BiologicalProcess	1	20	3
GO:0070410	co-SMAD binding	GO_MolecularFunction	1	40	4
GO:0070937	CRD-mediated mRNA stability complex	GO_CellularComponent	1	50	3
GO:0031463	Cul3-RING ubiquitin ligase complex	GO_CellularComponent	1	12.1212	4
GO:0031464	Cul4A-RING E3 ubiquitin ligase complex	GO_CellularComponent	1	33.3333	4
GO:0031465	Cul4B-RING E3 ubiquitin ligase complex	GO_CellularComponent	1	50	3
GO:0080008	Cul4-RING E3 ubiquitin ligase complex	GO_CellularComponent	1	20.6897	6
GO:0004112	cyclic-nucleotide phosphodiesterase activity	GO_MolecularFunction	1	18.75	3
GO:0019935	cyclic-nucleotide-mediated signaling	GO_BiologicalProcess	1	9.375	3
GO:0000307	cyclin-dependent protein kinase holoenzyme complex	GO_CellularComponent	1	17.3913	4
GO:0004861	cyclin-dependent protein serine/threonine kinase inhibitor activity	GO_BiologicalProcess	1	42.8571	3
GO:0097199	cysteine-type endopeptidase activity involved in apoptotic signaling pathway	GO_BiologicalProcess	1	31.25	5
GO:0097200	cysteine-type endopeptidase activity involved in execution phase of apoptosis	GO_BiologicalProcess	1	33.3333	3
GO:0043028	cysteine-type endopeptidase regulator activity involved in apoptotic process	GO_BiologicalProcess	1	15.3846	4
GO:0005125	cytokine activity	GO_BiologicalProcess	1	12.6761	9
GO:0019955	cytokine binding	GO_MolecularFunction	1	15.2941	13
GO:0004896	cytokine receptor activity	GO_BiologicalProcess	1	11.9048	5
GO:0000910	cytokinesis	GO_BiologicalProcess	1	11.9658	14
GO:0032506	cytokinetic process	GO_BiologicalProcess	1	9.67742	3
GO:0005881	cytoplasmic microtubule	GO_CellularComponent	1	14.8936	7
GO:0031122	cytoplasmic microtubule organization	GO_BiologicalProcess	1	22.7273	5
GO:0099568	cytoplasmic region	GO_CellularComponent	1	5.7971	4
GO:0051220	cytoplasmic sequestering of protein	GO_BiologicalProcess	1	23.0769	3
GO:0098562	cytoplasmic side of membrane	GO_CellularComponent	1	13.253	11
GO:0009898	cytoplasmic side of plasma membrane	GO_CellularComponent	1	13.2353	9
GO:0010494	cytoplasmic stress granule	GO_CellularComponent	1	21.4286	9
GO:0008092	cytoskeletal protein binding	GO_MolecularFunction	1	10.6729	46
GO:0061640	cytoskeleton-dependent cytokinesis	GO_BiologicalProcess	1	8.77193	5
GO:0060401	cytosolic calcium ion transport	GO_BiologicalProcess	1	8.57143	9
GO:0016482	cytosolic transport	GO_BiologicalProcess	1	12.3967	15
GO:0003684	damaged DNA binding	GO_MolecularFunction	1	16.2162	6
GO:0070513	death domain binding	GO_MolecularFunction	1	33.3333	4
GO:0042742	defense response to bacterium	GO_BiologicalProcess	1	10.0719	14
GO:0050829	defense response to Gram-negative bacterium	GO_BiologicalProcess	1	10.7143	6
GO:0050830	defense response to Gram-positive bacterium	GO_BiologicalProcess	1	9.52381	6
GO:0030425	dendrite	GO_CellularComponent	1	16.6667	9
GO:0048813	dendrite morphogenesis	GO_BiologicalProcess	1	20	4
GO:0097028	dendritic cell differentiation	GO_BiologicalProcess	1	16.6667	3
GO:0043197	dendritic spine	GO_CellularComponent	1	28.5714	4
GO:0004536	deoxyribonuclease activity	GO_BiologicalProcess	1	11.1111	5
GO:0016311	dephosphorylation	GO_BiologicalProcess	1	11.7904	27
GO:0009595	detection of biotic stimulus	GO_BiologicalProcess	1	24.1379	7
GO:0009593	detection of chemical stimulus	GO_BiologicalProcess	1	6.45161	4
GO:0098581	detection of external biotic stimulus	GO_BiologicalProcess	1	27.7778	5
GO:0009855	determination of bilateral symmetry	GO_BiologicalProcess	1	9.67742	3
GO:0048588	developmental cell growth	GO_BiologicalProcess	1	18.6047	8
GO:0060560	developmental growth involved in morphogenesis	GO_BiologicalProcess	1	16.2791	7
GO:0003006	developmental process involved in reproduction	GO_BiologicalProcess	1	6.30631	7
GO:0015036	disulfide oxidoreductase activity	GO_MolecularFunction	1	12	3
GO:0072507	divalent inorganic cation homeostasis	GO_BiologicalProcess	1	9.66184	20
GO:0003677	DNA binding	GO_MolecularFunction	1	8.45188	101
GO:0071103	DNA conformation change	GO_BiologicalProcess	1	9.09091	16
GO:0006977	DNA damage response, signal transduction by p53 class mediator resulting in cell cycle arrest	GO_BiologicalProcess	1	30	3
GO:0000729	DNA double-strand break processing	GO_BiologicalProcess	1	25	3
GO:0032508	DNA duplex unwinding	GO_BiologicalProcess	1	10.1695	6
GO:0044728	DNA methylation or demethylation	GO_BiologicalProcess	1	13.3333	4
GO:0070182	DNA polymerase binding	GO_MolecularFunction	1	25	4
GO:0006310	DNA recombination	GO_BiologicalProcess	1	11.4504	15
GO:0006281	DNA repair	GO_BiologicalProcess	1	11.2281	32
GO:0006260	DNA replication	GO_BiologicalProcess	1	8.27068	11
GO:0000217	DNA secondary structure binding	GO_MolecularFunction	1	20.8333	5
GO:0000981	DNA-binding transcription factor activity, RNA polymerase II-specific	GO_BiologicalProcess	1	10.0233	43
GO:0001227	DNA-binding transcription repressor activity, RNA polymerase II-specific	GO_BiologicalProcess	1	6.94444	10
GO:0006261	DNA-dependent DNA replication	GO_BiologicalProcess	1	8.43373	7
GO:0006354	DNA-templated transcription, elongation	GO_BiologicalProcess	1	12.9032	4
GO:0006353	DNA-templated transcription, termination	GO_BiologicalProcess	1	30	3
GO:0009953	dorsal/ventral pattern formation	GO_BiologicalProcess	1	23.0769	3
GO:0006302	double-strand break repair	GO_BiologicalProcess	1	11.6959	20
GO:0000724	double-strand break repair via homologous recombination	GO_BiologicalProcess	1	11.7021	11
GO:0006303	double-strand break repair via nonhomologous end joining	GO_BiologicalProcess	1	11.5385	6
GO:0003690	double-stranded DNA binding	GO_MolecularFunction	1	8.01282	75
GO:0003725	double-stranded RNA binding	GO_MolecularFunction	1	13.1579	5
GO:0031901	early endosome membrane	GO_CellularComponent	1	19.1489	9
GO:0009790	embryo development	GO_BiologicalProcess	1	4.90798	8
GO:0031018	endocrine pancreas development	GO_BiologicalProcess	1	23.0769	3
GO:0032456	endocytic recycling	GO_BiologicalProcess	1	6.25	3
GO:0030139	endocytic vesicle	GO_CellularComponent	1	7.79221	6
GO:0010256	endomembrane system organization	GO_BiologicalProcess	1	11.3445	27
GO:0004519	endonuclease activity	GO_BiologicalProcess	1	9.21053	7
GO:1905369	endopeptidase complex	GO_CellularComponent	1	10.2041	5
GO:0004866	endopeptidase inhibitor activity	GO_BiologicalProcess	1	7.46269	5
GO:0061135	endopeptidase regulator activity	GO_BiologicalProcess	1	9.21053	7
GO:0005788	endoplasmic reticulum lumen	GO_CellularComponent	1	15.3846	4
GO:0007029	endoplasmic reticulum organization	GO_BiologicalProcess	1	5.66038	3
GO:0140534	endoplasmic reticulum protein-containing complex	GO_CellularComponent	1	14.7727	13
GO:0006888	endoplasmic reticulum to Golgi vesicle-mediated transport	GO_BiologicalProcess	1	6	3
GO:0071782	endoplasmic reticulum tubular network	GO_CellularComponent	1	15.7895	3
GO:0005793	endoplasmic reticulum-Golgi intermediate compartment	GO_CellularComponent	1	9.80392	5
GO:0004521	endoribonuclease activity	GO_BiologicalProcess	1	6.97674	3
GO:0016197	endosomal transport	GO_BiologicalProcess	1	10.0719	14
GO:0007032	endosome organization	GO_BiologicalProcess	1	11.1111	4
GO:0008333	endosome to lysosome transport	GO_BiologicalProcess	1	12.8205	5
GO:0032509	endosome transport via multivesicular body sorting pathway	GO_BiologicalProcess	1	27.2727	3
GO:0035767	endothelial cell chemotaxis	GO_BiologicalProcess	1	14.2857	4
GO:0045446	endothelial cell differentiation	GO_BiologicalProcess	1	8.47458	5
GO:0043542	endothelial cell migration	GO_BiologicalProcess	1	12.7907	22
GO:0001935	endothelial cell proliferation	GO_BiologicalProcess	1	7.27273	8
GO:0003158	endothelium development	GO_BiologicalProcess	1	10.1449	7
GO:0015980	energy derivation by oxidation of organic compounds	GO_BiologicalProcess	1	6.08696	7
GO:0004857	enzyme inhibitor activity	GO_BiologicalProcess	1	7.51445	13
GO:0048013	ephrin receptor signaling pathway	GO_BiologicalProcess	1	20	3
GO:0007173	epidermal growth factor receptor signaling pathway	GO_BiologicalProcess	1	12.3077	8
GO:0005006	epidermal growth factor-activated receptor activity	GO_BiologicalProcess	1	21.0526	4
GO:1904019	epithelial cell apoptotic process	GO_BiologicalProcess	1	17.7419	11
GO:0002064	epithelial cell development	GO_BiologicalProcess	1	10.4478	7
GO:0030855	epithelial cell differentiation	GO_BiologicalProcess	1	9.38967	20
GO:0050673	epithelial cell proliferation	GO_BiologicalProcess	1	10.0962	21
GO:0001837	epithelial to mesenchymal transition	GO_BiologicalProcess	1	16.4706	14
GO:0060562	epithelial tube morphogenesis	GO_BiologicalProcess	1	9.09091	5
GO:0060429	epithelium development	GO_BiologicalProcess	1	10.5105	35
GO:0038127	ERBB signaling pathway	GO_BiologicalProcess	1	16.6667	12
GO:0006984	ER-nucleus signaling pathway	GO_BiologicalProcess	1	17.3913	4
GO:0035098	ESC/E(Z) complex	GO_CellularComponent	1	25	3
GO:0036452	ESCRT complex	GO_CellularComponent	1	17.3913	4
GO:0030010	establishment of cell polarity	GO_BiologicalProcess	1	10.9091	6
GO:0061028	establishment of endothelial barrier	GO_BiologicalProcess	1	9.52381	4
GO:0051656	establishment of organelle localization	GO_BiologicalProcess	1	7.87879	13
GO:0090150	establishment of protein localization to membrane	GO_BiologicalProcess	1	13.9344	17
GO:0072655	establishment of protein localization to mitochondrion	GO_BiologicalProcess	1	18.1818	10
GO:0061951	establishment of protein localization to plasma membrane	GO_BiologicalProcess	1	12.5	4
GO:0051236	establishment of RNA localization	GO_BiologicalProcess	1	12.9032	8
GO:0051650	establishment of vesicle localization	GO_BiologicalProcess	1	8	4
GO:0045197	establishment or maintenance of epithelial cell apical/basal polarity	GO_BiologicalProcess	1	33.3333	4
GO:0030331	estrogen receptor binding	GO_MolecularFunction	1	23.3333	7
GO:0006887	exocytosis	GO_BiologicalProcess	1	10.5263	12
GO:0016796	exonuclease activity, active with either ribo- or deoxyribonucleic acids and producing 5'-phosphomonoesters	GO_BiologicalProcess	1	9.09091	3
GO:1990182	exosomal secretion	GO_BiologicalProcess	1	19.0476	4
GO:0140115	export across plasma membrane	GO_BiologicalProcess	1	16.6667	6
GO:0140352	export from cell	GO_BiologicalProcess	1	9.57096	29
GO:0009897	external side of plasma membrane	GO_CellularComponent	1	11.5385	9
GO:0030198	extracellular matrix organization	GO_BiologicalProcess	1	5.6338	4
GO:0005615	extracellular space	GO_CellularComponent	1	6.48464	38
GO:0097192	extrinsic apoptotic signaling pathway in absence of ligand	GO_BiologicalProcess	1	27.7778	5
GO:0031234	extrinsic component of cytoplasmic side of plasma membrane	GO_CellularComponent	1	16.129	5
GO:0019897	extrinsic component of plasma membrane	GO_CellularComponent	1	18.9655	11
GO:0045444	fat cell differentiation	GO_BiologicalProcess	1	11.1111	5
GO:0006631	fatty acid metabolic process	GO_BiologicalProcess	1	6.01093	11
GO:0001650	fibrillar center	GO_CellularComponent	1	12.1622	18
GO:0046847	filopodium assembly	GO_BiologicalProcess	1	12.1212	4
GO:0001664	G protein-coupled receptor binding	GO_MolecularFunction	1	11.1842	17
GO:0007186	G protein-coupled receptor signaling pathway	GO_BiologicalProcess	1	7.09459	21
GO:0000086	G2/M transition of mitotic cell cycle	GO_BiologicalProcess	1	16.4706	14
GO:0043015	gamma-tubulin binding	GO_MolecularFunction	1	18.75	3
GO:0019003	GDP binding	GO_MolecularFunction	1	7.9096	14
GO:0140296	general transcription initiation factor binding	GO_MolecularFunction	1	13.3333	4
GO:0048699	generation of neurons	GO_BiologicalProcess	1	11.9691	31
GO:0006091	generation of precursor metabolites and energy	GO_BiologicalProcess	1	7.29167	14
GO:0048732	gland development	GO_BiologicalProcess	1	6.77966	4
GO:0014009	glial cell proliferation	GO_BiologicalProcess	1	44.4444	4
GO:0042921	glucocorticoid receptor signaling pathway	GO_BiologicalProcess	1	60	3
GO:0006094	gluconeogenesis	GO_BiologicalProcess	1	16.6667	3
GO:0042593	glucose homeostasis	GO_BiologicalProcess	1	17.2414	10
GO:0046323	glucose import	GO_BiologicalProcess	1	20.5882	7
GO:0006006	glucose metabolic process	GO_BiologicalProcess	1	12.7273	7
GO:1904659	glucose transmembrane transport	GO_BiologicalProcess	1	19.5652	9
GO:0045017	glycerolipid biosynthetic process	GO_BiologicalProcess	1	10.3175	13
GO:0046486	glycerolipid metabolic process	GO_BiologicalProcess	1	8.10811	18
GO:0006650	glycerophospholipid metabolic process	GO_BiologicalProcess	1	8.79121	16
GO:0005977	glycogen metabolic process	GO_BiologicalProcess	1	13.3333	4
GO:0006664	glycolipid metabolic process	GO_BiologicalProcess	1	6	3
GO:0009101	glycoprotein biosynthetic process	GO_BiologicalProcess	1	8.75912	12
GO:0009100	glycoprotein metabolic process	GO_BiologicalProcess	1	8.23529	14
GO:0030203	glycosaminoglycan metabolic process	GO_BiologicalProcess	1	9.52381	4
GO:0016757	glycosyltransferase activity	GO_MolecularFunction	1	4.78723	9
GO:0005794	Golgi apparatus	GO_CellularComponent	1	9.48814	76
GO:0098791	Golgi apparatus subcompartment	GO_CellularComponent	1	7.45614	17
GO:0031985	Golgi cisterna	GO_CellularComponent	1	15.3846	4
GO:0000139	Golgi membrane	GO_CellularComponent	1	7.61905	8
GO:0007030	Golgi organization	GO_BiologicalProcess	1	10	8
GO:0090161	Golgi ribbon formation	GO_BiologicalProcess	1	23.0769	3
GO:0006893	Golgi to plasma membrane transport	GO_BiologicalProcess	1	12.1212	4
GO:0048193	Golgi vesicle transport	GO_BiologicalProcess	1	6.71141	10
GO:0032604	granulocyte macrophage colony-stimulating factor production	GO_BiologicalProcess	1	23.0769	3
GO:0097530	granulocyte migration	GO_BiologicalProcess	1	10.8108	8
GO:0030426	growth cone	GO_CellularComponent	1	15.7895	3
GO:0060396	growth hormone receptor signaling pathway	GO_BiologicalProcess	1	36.3636	4
GO:0005096	GTPase activator activity	GO_BiologicalProcess	1	7.46269	15
GO:0003924	GTPase activity	GO_MolecularFunction	1	9.94624	37
GO:0051020	GTPase binding	GO_MolecularFunction	1	10.1695	18
GO:0032561	guanyl ribonucleotide binding	GO_MolecularFunction	1	9.44206	22
GO:0005085	guanyl-nucleotide exchange factor activity	GO_BiologicalProcess	1	9.83607	12
GO:0032045	guanyl-nucleotide exchange factor complex	GO_CellularComponent	1	30	3
GO:1902562	H4 histone acetyltransferase complex	GO_CellularComponent	1	22.8571	8
GO:0007507	heart development	GO_BiologicalProcess	1	5.7377	7
GO:0003015	heart process	GO_BiologicalProcess	1	4.21053	4
GO:0004386	helicase activity	GO_MolecularFunction	1	11.8421	9
GO:0020037	heme binding	GO_MolecularFunction	1	7.84314	4
GO:0048012	hepatocyte growth factor receptor signaling pathway	GO_BiologicalProcess	1	31.25	5
GO:0000792	heterochromatin	GO_CellularComponent	1	11.6279	5
GO:0070828	heterochromatin organization	GO_BiologicalProcess	1	18.1818	6
GO:0034113	heterotypic cell-cell adhesion	GO_BiologicalProcess	1	8	4
GO:0035329	hippo signaling	GO_BiologicalProcess	1	24.1379	7
GO:0000123	histone acetyltransferase complex	GO_CellularComponent	1	15.0685	11
GO:0004407	histone deacetylase activity	GO_BiologicalProcess	1	26.087	6
GO:0016575	histone deacetylation	GO_BiologicalProcess	1	20	8
GO:0016578	histone deubiquitination	GO_BiologicalProcess	1	12.5	3
GO:0033522	histone H2A ubiquitination	GO_BiologicalProcess	1	26.087	6
GO:0043966	histone H3 acetylation	GO_BiologicalProcess	1	11.5385	6
GO:0051567	histone H3-K9 methylation	GO_BiologicalProcess	1	16.6667	3
GO:0043967	histone H4 acetylation	GO_BiologicalProcess	1	16.6667	9
GO:0016571	histone methylation	GO_BiologicalProcess	1	11.5789	11
GO:0042054	histone methyltransferase activity	GO_BiologicalProcess	1	9.09091	4
GO:0035097	histone methyltransferase complex	GO_CellularComponent	1	14.5455	8
GO:0010390	histone monoubiquitination	GO_BiologicalProcess	1	18.5185	5
GO:0016574	histone ubiquitination	GO_BiologicalProcess	1	20	8
GO:0035404	histone-serine phosphorylation	GO_BiologicalProcess	1	50	3
GO:0034109	homotypic cell-cell adhesion	GO_BiologicalProcess	1	8.33333	3
GO:0005179	hormone activity	GO_BiologicalProcess	1	10	3
GO:0030544	Hsp70 protein binding	GO_MolecularFunction	1	10.7143	3
GO:0051879	Hsp90 protein binding	GO_MolecularFunction	1	18.5185	5
GO:0006959	humoral immune response	GO_BiologicalProcess	1	7.89474	9
GO:0030212	hyaluronan metabolic process	GO_BiologicalProcess	1	16.6667	3
GO:0016810	hydrolase activity, acting on carbon-nitrogen (but not peptide) bonds	GO_MolecularFunction	1	10.5882	9
GO:0016788	hydrolase activity, acting on ester bonds	GO_MolecularFunction	1	7.69231	42
GO:0002767	immune response-inhibiting cell surface receptor signaling pathway	GO_BiologicalProcess	1	42.8571	3
GO:0001772	immunological synapse	GO_CellularComponent	1	15.3846	4
GO:0098739	import across plasma membrane	GO_BiologicalProcess	1	6.17284	5
GO:0098657	import into cell	GO_BiologicalProcess	1	7.40741	8
GO:0070841	inclusion body assembly	GO_BiologicalProcess	1	31.25	5
GO:0002437	inflammatory response to antigenic stimulus	GO_BiologicalProcess	1	42.8571	3
GO:0002220	innate immune response activating cell surface receptor signaling pathway	GO_BiologicalProcess	1	42.8571	3
GO:0098800	inner mitochondrial membrane protein complex	GO_CellularComponent	1	5.31915	5
GO:0097346	INO80-type complex	GO_CellularComponent	1	19.0476	4
GO:0015103	inorganic anion transmembrane transporter activity	GO_BiologicalProcess	1	5.95238	5
GO:0098771	inorganic ion homeostasis	GO_BiologicalProcess	1	9.30233	28
GO:0098660	inorganic ion transmembrane transport	GO_BiologicalProcess	1	6.36792	27
GO:0015318	inorganic molecular entity transmembrane transporter activity	GO_BiologicalProcess	1	6.29067	29
GO:0005158	insulin receptor binding	GO_MolecularFunction	1	35.7143	5
GO:0030073	insulin secretion	GO_BiologicalProcess	1	9.09091	5
GO:0030176	integral component of endoplasmic reticulum membrane	GO_CellularComponent	1	14.9425	13
GO:0016021	integral component of membrane	GO_CellularComponent	1	8.89488	66
GO:0032592	integral component of mitochondrial membrane	GO_CellularComponent	1	7.69231	4
GO:0031301	integral component of organelle membrane	GO_CellularComponent	1	10.3261	19
GO:0005887	integral component of plasma membrane	GO_CellularComponent	1	7.86241	32
GO:0140467	integrated stress response signaling	GO_BiologicalProcess	1	27.2727	3
GO:0005178	integrin binding	GO_MolecularFunction	1	12.5	10
GO:0007229	integrin-mediated signaling pathway	GO_BiologicalProcess	1	13.2075	7
GO:0032609	interferon-gamma production	GO_BiologicalProcess	1	12.5	8
GO:0032613	interleukin-10 production	GO_BiologicalProcess	1	21.0526	8
GO:0032633	interleukin-4 production	GO_BiologicalProcess	1	33.3333	5
GO:0005882	intermediate filament	GO_CellularComponent	1	20.8333	5
GO:0045111	intermediate filament cytoskeleton	GO_CellularComponent	1	9.58904	7
GO:0032367	intracellular cholesterol transport	GO_BiologicalProcess	1	13.6364	3
GO:0070059	intrinsic apoptotic signaling pathway in response to endoplasmic reticulum stress	GO_BiologicalProcess	1	20.5882	7
GO:0008631	intrinsic apoptotic signaling pathway in response to oxidative stress	GO_BiologicalProcess	1	20.6897	6
GO:0031224	intrinsic component of membrane	GO_CellularComponent	1	8.46824	68
GO:0031226	intrinsic component of plasma membrane	GO_CellularComponent	1	7.52212	34
GO:0005216	ion channel activity	GO_BiologicalProcess	1	5.75758	19
GO:0008200	ion channel inhibitor activity	GO_BiologicalProcess	1	27.2727	6
GO:0099106	ion channel regulator activity	GO_BiologicalProcess	1	16.1765	11
GO:0050801	ion homeostasis	GO_BiologicalProcess	1	8.98204	30
GO:0034220	ion transmembrane transport	GO_BiologicalProcess	1	5.84307	35
GO:0015075	ion transmembrane transporter activity	GO_BiologicalProcess	1	5.68182	30
GO:0006811	ion transport	GO_BiologicalProcess	1	6.23306	46
GO:0036498	IRE1-mediated unfolded protein response	GO_BiologicalProcess	1	30	3
GO:0006826	iron ion transport	GO_BiologicalProcess	1	11.5385	3
GO:0016226	iron-sulfur cluster assembly	GO_BiologicalProcess	1	23.5294	4
GO:0070530	K63-linked polyubiquitin modification-dependent protein binding	GO_MolecularFunction	1	27.7778	5
GO:0030216	keratinocyte differentiation	GO_BiologicalProcess	1	13.4615	7
GO:0051546	keratinocyte migration	GO_BiologicalProcess	1	33.3333	3
GO:0043616	keratinocyte proliferation	GO_BiologicalProcess	1	13.3333	4
GO:0019209	kinase activator activity	GO_BiologicalProcess	1	14.2857	7
GO:0019207	kinase regulator activity	GO_BiologicalProcess	1	12.6316	12
GO:0000776	kinetochore	GO_CellularComponent	1	8.51064	8
GO:0030027	lamellipodium	GO_CellularComponent	1	13.4831	12
GO:0030032	lamellipodium assembly	GO_BiologicalProcess	1	13.1579	5
GO:0097581	lamellipodium organization	GO_BiologicalProcess	1	13.4615	7
GO:0015934	large ribosomal subunit	GO_CellularComponent	1	12.987	10
GO:0031902	late endosome membrane	GO_CellularComponent	1	19.2308	10
GO:0016328	lateral plasma membrane	GO_CellularComponent	1	23.0769	6
GO:0050693	LBD domain binding	GO_MolecularFunction	1	42.8571	3
GO:0061756	leukocyte adhesion to vascular endothelial cell	GO_BiologicalProcess	1	21.2121	7
GO:0070486	leukocyte aggregation	GO_BiologicalProcess	1	27.2727	3
GO:0071887	leukocyte apoptotic process	GO_BiologicalProcess	1	20.5128	8
GO:0030595	leukocyte chemotaxis	GO_BiologicalProcess	1	10.2941	14
GO:0043299	leukocyte degranulation	GO_BiologicalProcess	1	12.1212	4
GO:0001776	leukocyte homeostasis	GO_BiologicalProcess	1	30	3
GO:0050900	leukocyte migration	GO_BiologicalProcess	1	9.74359	19
GO:0099094	ligand-gated cation channel activity	GO_BiologicalProcess	1	5.31915	5
GO:0016298	lipase activity	GO_MolecularFunction	1	8.39695	11
GO:0008610	lipid biosynthetic process	GO_BiologicalProcess	1	8.70871	29
GO:0016042	lipid catabolic process	GO_BiologicalProcess	1	4.82759	7
GO:0005811	lipid droplet	GO_CellularComponent	1	15.5172	9
GO:0055088	lipid homeostasis	GO_BiologicalProcess	1	9.83607	6
GO:0001727	lipid kinase activity	GO_BiologicalProcess	1	14.2857	5
GO:0010876	lipid localization	GO_BiologicalProcess	1	9.30233	20
GO:0006629	lipid metabolic process	GO_BiologicalProcess	1	6.20384	42
GO:0030258	lipid modification	GO_BiologicalProcess	1	6.16438	9
GO:0019915	lipid storage	GO_BiologicalProcess	1	13.0435	6
GO:0034204	lipid translocation	GO_BiologicalProcess	1	10.7143	3
GO:0006869	lipid transport	GO_BiologicalProcess	1	9.23913	17
GO:0046696	lipopolysaccharide receptor complex	GO_CellularComponent	1	50	3
GO:0071813	lipoprotein particle binding	GO_MolecularFunction	1	19.0476	4
GO:0001676	long-chain fatty acid metabolic process	GO_BiologicalProcess	1	5.45455	3
GO:0050750	low-density lipoprotein particle receptor binding	GO_MolecularFunction	1	17.6471	3
GO:0002285	lymphocyte activation involved in immune response	GO_BiologicalProcess	1	18.8679	10
GO:0070227	lymphocyte apoptotic process	GO_BiologicalProcess	1	25	6
GO:0048247	lymphocyte chemotaxis	GO_BiologicalProcess	1	10.3448	3
GO:0072676	lymphocyte migration	GO_BiologicalProcess	1	12.5	6
GO:0061578	Lys63-specific deubiquitinase activity	GO_BiologicalProcess	1	37.5	3
GO:0005765	lysosomal membrane	GO_CellularComponent	1	15.4545	17
GO:0007041	lysosomal transport	GO_BiologicalProcess	1	15.2778	11
GO:0032418	lysosome localization	GO_BiologicalProcess	1	11.6279	5
GO:0007040	lysosome organization	GO_BiologicalProcess	1	9.30233	4
GO:0043414	macromolecule methylation	GO_BiologicalProcess	1	8.69565	16
GO:0042116	macrophage activation	GO_BiologicalProcess	1	23.3333	7
GO:0048246	macrophage chemotaxis	GO_BiologicalProcess	1	11.1111	3
GO:0010742	macrophage derived foam cell differentiation	GO_BiologicalProcess	1	15	3
GO:0061517	macrophage proliferation	GO_BiologicalProcess	1	42.8571	3
GO:0000287	magnesium ion binding	GO_MolecularFunction	1	10.1695	12
GO:0051651	maintenance of location in cell	GO_BiologicalProcess	1	9.83607	12
GO:0072595	maintenance of protein localization in organelle	GO_BiologicalProcess	1	12.9032	4
GO:0045185	maintenance of protein location	GO_BiologicalProcess	1	16.6667	9
GO:0032507	maintenance of protein location in cell	GO_BiologicalProcess	1	15.3846	6
GO:0030145	manganese ion binding	GO_MolecularFunction	1	17.5	7
GO:0045576	mast cell activation	GO_BiologicalProcess	1	13.6364	3
GO:0071709	membrane assembly	GO_BiologicalProcess	1	20	5
GO:0051899	membrane depolarization	GO_BiologicalProcess	1	8.82353	3
GO:0061025	membrane fusion	GO_BiologicalProcess	1	8.92857	5
GO:0010324	membrane invagination	GO_BiologicalProcess	1	16	4
GO:0046467	membrane lipid biosynthetic process	GO_BiologicalProcess	1	8.33333	5
GO:0006643	membrane lipid metabolic process	GO_BiologicalProcess	1	6.79612	7
GO:0061024	membrane organization	GO_BiologicalProcess	1	10.4225	37
GO:0006509	membrane protein ectodomain proteolysis	GO_BiologicalProcess	1	21.0526	8
GO:0031579	membrane raft organization	GO_BiologicalProcess	1	21.4286	3
GO:0086009	membrane repolarization	GO_BiologicalProcess	1	18.1818	6
GO:0060485	mesenchyme development	GO_BiologicalProcess	1	15.4639	15
GO:0046872	metal ion binding	GO_MolecularFunction	1	7.90441	43
GO:0070839	metal ion export	GO_BiologicalProcess	1	21.4286	6
GO:0055065	metal ion homeostasis	GO_BiologicalProcess	1	9.5057	25
GO:0046873	metal ion transmembrane transporter activity	GO_BiologicalProcess	1	6.94444	20
GO:0030001	metal ion transport	GO_BiologicalProcess	1	8.12183	32
GO:0004222	metalloendopeptidase activity	GO_BiologicalProcess	1	15.7895	6
GO:0008237	metallopeptidase activity	GO_BiologicalProcess	1	11.6883	9
GO:0007091	metaphase/anaphase transition of mitotic cell cycle	GO_BiologicalProcess	1	11.4286	4
GO:0034709	methylosome	GO_CellularComponent	1	33.3333	4
GO:0034708	methyltransferase complex	GO_CellularComponent	1	15.3846	12
GO:0042612	MHC class I protein complex	GO_CellularComponent	1	60	3
GO:0005875	microtubule associated complex	GO_CellularComponent	1	8.69565	4
GO:0008017	microtubule binding	GO_MolecularFunction	1	12.2449	12
GO:0007020	microtubule nucleation	GO_BiologicalProcess	1	21.7391	5
GO:0046785	microtubule polymerization	GO_BiologicalProcess	1	17.5439	10
GO:0031109	microtubule polymerization or depolymerization	GO_BiologicalProcess	1	15.5844	12
GO:0007018	microtubule-based movement	GO_BiologicalProcess	1	4.12371	4
GO:0035198	miRNA binding	GO_MolecularFunction	1	12.5	4
GO:0010586	miRNA metabolic process	GO_BiologicalProcess	1	16.6667	3
GO:0140053	mitochondrial gene expression	GO_BiologicalProcess	1	6.77966	4
GO:0005743	mitochondrial inner membrane	GO_CellularComponent	1	6.21469	11
GO:0005759	mitochondrial matrix	GO_CellularComponent	1	6.59341	12
GO:0031966	mitochondrial membrane	GO_CellularComponent	1	8.55019	23
GO:0007006	mitochondrial membrane organization	GO_BiologicalProcess	1	10.4478	7
GO:0042645	mitochondrial nucleoid	GO_CellularComponent	1	12.1951	5
GO:0000959	mitochondrial RNA metabolic process	GO_BiologicalProcess	1	10	3
GO:0006839	mitochondrial transport	GO_BiologicalProcess	1	11.2	14
GO:0005739	mitochondrion	GO_CellularComponent	1	7.05314	73
GO:0007005	mitochondrion organization	GO_BiologicalProcess	1	10.7383	32
GO:0031434	mitogen-activated protein kinase kinase binding	GO_MolecularFunction	1	42.8571	3
GO:0000423	mitophagy	GO_BiologicalProcess	1	17.6471	3
GO:0031571	mitotic G1 DNA damage checkpoint signaling	GO_BiologicalProcess	1	26.3158	5
GO:0007080	mitotic metaphase plate congression	GO_BiologicalProcess	1	8	4
GO:0000070	mitotic sister chromatid segregation	GO_BiologicalProcess	1	6.83761	8
GO:0072686	mitotic spindle	GO_CellularComponent	1	12.9771	17
GO:0090307	mitotic spindle assembly	GO_BiologicalProcess	1	14.0351	8
GO:0007052	mitotic spindle organization	GO_BiologicalProcess	1	11.3636	10
GO:0097431	mitotic spindle pole	GO_CellularComponent	1	9.67742	3
GO:0071339	MLL1 complex	GO_CellularComponent	1	13.7931	4
GO:0140030	modification-dependent protein binding	GO_MolecularFunction	1	13.9706	19
GO:0051851	modulation by host of symbiont process	GO_BiologicalProcess	1	14.5161	9
GO:0044003	modulation by symbiont of host process	GO_BiologicalProcess	1	23.5294	4
GO:0050804	modulation of chemical synaptic transmission	GO_BiologicalProcess	1	11.7647	4
GO:0051817	modulation of process of other organism involved in symbiotic interaction	GO_BiologicalProcess	1	16.4557	13
GO:0033293	monocarboxylic acid binding	GO_MolecularFunction	1	5.26316	3
GO:0072330	monocarboxylic acid biosynthetic process	GO_BiologicalProcess	1	4.25532	4
GO:0032787	monocarboxylic acid metabolic process	GO_BiologicalProcess	1	5.96491	17
GO:0002548	monocyte chemotaxis	GO_BiologicalProcess	1	10.2564	4
GO:0071674	mononuclear cell migration	GO_BiologicalProcess	1	13	13
GO:0004497	monooxygenase activity	GO_MolecularFunction	1	6.60377	7
GO:0001738	morphogenesis of a polarized epithelium	GO_BiologicalProcess	1	25	6
GO:0002011	morphogenesis of an epithelial sheet	GO_BiologicalProcess	1	19.3548	6
GO:0002009	morphogenesis of an epithelium	GO_BiologicalProcess	1	14.4068	17
GO:0003730	mRNA 3'-UTR binding	GO_MolecularFunction	1	12.069	7
GO:0048027	mRNA 5'-UTR binding	GO_MolecularFunction	1	16	4
GO:0003729	mRNA binding	GO_MolecularFunction	1	12.3077	16
GO:0006378	mRNA polyadenylation	GO_BiologicalProcess	1	13.7931	4
GO:0000398	mRNA splicing, via spliceosome	GO_BiologicalProcess	1	11.7318	21
GO:0005771	multivesicular body	GO_CellularComponent	1	29.4118	5
GO:0010657	muscle cell apoptotic process	GO_BiologicalProcess	1	13.0435	3
GO:0042692	muscle cell differentiation	GO_BiologicalProcess	1	9.52381	8
GO:0006936	muscle contraction	GO_BiologicalProcess	1	4.20168	5
GO:0061061	muscle structure development	GO_BiologicalProcess	1	8.51064	12
GO:0042552	myelination	GO_BiologicalProcess	1	33.3333	5
GO:0002275	myeloid cell activation involved in immune response	GO_BiologicalProcess	1	10.8108	4
GO:0061515	myeloid cell development	GO_BiologicalProcess	1	18.75	3
GO:0002274	myeloid leukocyte activation	GO_BiologicalProcess	1	16.4706	14
GO:0002444	myeloid leukocyte mediated immunity	GO_BiologicalProcess	1	11.1111	4
GO:0097529	myeloid leukocyte migration	GO_BiologicalProcess	1	10.8333	13
GO:0045445	myoblast differentiation	GO_BiologicalProcess	1	10.7143	3
GO:0017022	myosin binding	GO_MolecularFunction	1	8.10811	3
GO:0014902	myotube differentiation	GO_BiologicalProcess	1	24	6
GO:1990247	N6-methyladenosine-containing RNA binding	GO_MolecularFunction	1	42.8571	3
GO:0016410	N-acyltransferase activity	GO_MolecularFunction	1	13.8462	9
GO:0030101	natural killer cell activation	GO_BiologicalProcess	1	14.2857	4
GO:0002420	natural killer cell mediated cytotoxicity directed against tumor cell target	GO_BiologicalProcess	1	42.8571	3
GO:0034660	ncRNA metabolic process	GO_BiologicalProcess	1	10.5263	24
GO:0034470	ncRNA processing	GO_BiologicalProcess	1	10.9195	19
GO:0098781	ncRNA transcription	GO_BiologicalProcess	1	9.09091	3
GO:0043922	negative regulation by host of viral transcription	GO_BiologicalProcess	1	21.4286	3
GO:0002820	negative regulation of adaptive immune response	GO_BiologicalProcess	1	23.8095	5
GO:0016525	negative regulation of angiogenesis	GO_BiologicalProcess	1	14.5161	9
GO:0050858	negative regulation of antigen receptor-mediated signaling pathway	GO_BiologicalProcess	1	23.5294	4
GO:0010507	negative regulation of autophagy	GO_BiologicalProcess	1	14.0351	8
GO:0043537	negative regulation of blood vessel endothelial cell migration	GO_BiologicalProcess	1	17.2414	5
GO:0030514	negative regulation of BMP signaling pathway	GO_BiologicalProcess	1	17.3913	4
GO:0051926	negative regulation of calcium ion transport	GO_BiologicalProcess	1	15.1515	5
GO:0045912	negative regulation of carbohydrate metabolic process	GO_BiologicalProcess	1	17.3913	4
GO:2001258	negative regulation of cation channel activity	GO_BiologicalProcess	1	14.8148	4
GO:1904063	negative regulation of cation transmembrane transport	GO_BiologicalProcess	1	14.8936	7
GO:1901988	negative regulation of cell cycle phase transition	GO_BiologicalProcess	1	13.1579	20
GO:0045596	negative regulation of cell differentiation	GO_BiologicalProcess	1	11.5942	24
GO:1901889	negative regulation of cell junction assembly	GO_BiologicalProcess	1	22.2222	4
GO:0030336	negative regulation of cell migration	GO_BiologicalProcess	1	10.7527	20
GO:2000146	negative regulation of cell motility	GO_BiologicalProcess	1	11.2245	22
GO:0031345	negative regulation of cell projection organization	GO_BiologicalProcess	1	6.97674	3
GO:0022408	negative regulation of cell-cell adhesion	GO_BiologicalProcess	1	13.4831	12
GO:0010812	negative regulation of cell-substrate adhesion	GO_BiologicalProcess	1	10.2564	4
GO:0034249	negative regulation of cellular amide metabolic process	GO_BiologicalProcess	1	14.2857	16
GO:1903828	negative regulation of cellular protein localization	GO_BiologicalProcess	1	9.58904	7
GO:0090288	negative regulation of cellular response to growth factor stimulus	GO_BiologicalProcess	1	11.7647	6
GO:0050922	negative regulation of chemotaxis	GO_BiologicalProcess	1	18.5185	5
GO:2001251	negative regulation of chromosome organization	GO_BiologicalProcess	1	7.24638	5
GO:2000117	negative regulation of cysteine-type endopeptidase activity	GO_BiologicalProcess	1	15.493	11
GO:0002719	negative regulation of cytokine production involved in immune response	GO_BiologicalProcess	1	23.5294	4
GO:0051494	negative regulation of cytoskeleton organization	GO_BiologicalProcess	1	11.5385	9
GO:0050687	negative regulation of defense response to virus	GO_BiologicalProcess	1	15.7895	3
GO:0035305	negative regulation of dephosphorylation	GO_BiologicalProcess	1	18.5185	5
GO:0051093	negative regulation of developmental process	GO_BiologicalProcess	1	10.625	34
GO:0043392	negative regulation of DNA binding	GO_BiologicalProcess	1	23.3333	7
GO:2000279	negative regulation of DNA biosynthetic process	GO_BiologicalProcess	1	16.6667	6
GO:0051053	negative regulation of DNA metabolic process	GO_BiologicalProcess	1	13.0435	12
GO:0045738	negative regulation of DNA repair	GO_BiologicalProcess	1	15.625	5
GO:0045806	negative regulation of endocytosis	GO_BiologicalProcess	1	17.6471	6
GO:1900102	negative regulation of endoplasmic reticulum unfolded protein response	GO_BiologicalProcess	1	42.8571	3
GO:2000352	negative regulation of endothelial cell apoptotic process	GO_BiologicalProcess	1	15.3846	4
GO:0010633	negative regulation of epithelial cell migration	GO_BiologicalProcess	1	14.5455	8
GO:0050680	negative regulation of epithelial cell proliferation	GO_BiologicalProcess	1	9.52381	6
GO:0070373	negative regulation of ERK1 and ERK2 cascade	GO_BiologicalProcess	1	22.5806	7
GO:0045647	negative regulation of erythrocyte differentiation	GO_BiologicalProcess	1	60	3
GO:1904950	negative regulation of establishment of protein localization	GO_BiologicalProcess	1	7.57576	5
GO:1902042	negative regulation of extrinsic apoptotic signaling pathway via death domain receptors	GO_BiologicalProcess	1	29.4118	5
GO:0045744	negative regulation of G protein-coupled receptor signaling pathway	GO_BiologicalProcess	1	15.625	5
GO:2000134	negative regulation of G1/S transition of mitotic cell cycle	GO_BiologicalProcess	1	19.0476	8
GO:0034351	negative regulation of glial cell apoptotic process	GO_BiologicalProcess	1	50	3
GO:0045926	negative regulation of growth	GO_BiologicalProcess	1	14.5631	15
GO:0031057	negative regulation of histone modification	GO_BiologicalProcess	1	10.3448	3
GO:1903206	negative regulation of hydrogen peroxide-induced cell death	GO_BiologicalProcess	1	21.4286	3
GO:0051346	negative regulation of hydrolase activity	GO_BiologicalProcess	1	12.973	24
GO:0050728	negative regulation of inflammatory response	GO_BiologicalProcess	1	16.6667	7
GO:0046627	negative regulation of insulin receptor signaling pathway	GO_BiologicalProcess	1	33.3333	5
GO:0032703	negative regulation of interleukin-2 production	GO_BiologicalProcess	1	25	4
GO:0032715	negative regulation of interleukin-6 production	GO_BiologicalProcess	1	20	4
GO:0032717	negative regulation of interleukin-8 production	GO_BiologicalProcess	1	26.6667	4
GO:0033144	negative regulation of intracellular steroid hormone receptor signaling pathway	GO_BiologicalProcess	1	25	6
GO:0032387	negative regulation of intracellular transport	GO_BiologicalProcess	1	7.89474	3
GO:2001243	negative regulation of intrinsic apoptotic signaling pathway	GO_BiologicalProcess	1	13.4328	9
GO:0043271	negative regulation of ion transport	GO_BiologicalProcess	1	12.5	8
GO:0046329	negative regulation of JNK cascade	GO_BiologicalProcess	1	25	5
GO:0002695	negative regulation of leukocyte activation	GO_BiologicalProcess	1	11.8644	7
GO:2000107	negative regulation of leukocyte apoptotic process	GO_BiologicalProcess	1	22.2222	4
GO:1903038	negative regulation of leukocyte cell-cell adhesion	GO_BiologicalProcess	1	10.7143	6
GO:0002689	negative regulation of leukocyte chemotaxis	GO_BiologicalProcess	1	17.6471	3
GO:1902106	negative regulation of leukocyte differentiation	GO_BiologicalProcess	1	20.5882	7
GO:0002686	negative regulation of leukocyte migration	GO_BiologicalProcess	1	15.1515	5
GO:0051055	negative regulation of lipid biosynthetic process	GO_BiologicalProcess	1	10.7143	3
GO:1905953	negative regulation of lipid localization	GO_BiologicalProcess	1	13.3333	4
GO:0050672	negative regulation of lymphocyte proliferation	GO_BiologicalProcess	1	12.5	4
GO:0043407	negative regulation of MAP kinase activity	GO_BiologicalProcess	1	19.4444	7
GO:0010823	negative regulation of mitochondrion organization	GO_BiologicalProcess	1	21.2121	7
GO:0045930	negative regulation of mitotic cell cycle	GO_BiologicalProcess	1	13.3333	18
GO:1901991	negative regulation of mitotic cell cycle phase transition	GO_BiologicalProcess	1	13.8889	15
GO:0045839	negative regulation of mitotic nuclear division	GO_BiologicalProcess	1	9.67742	3
GO:0071676	negative regulation of mononuclear cell migration	GO_BiologicalProcess	1	20	3
GO:0050686	negative regulation of mRNA processing	GO_BiologicalProcess	1	23.5294	4
GO:0043901	negative regulation of multi-organism process	GO_BiologicalProcess	1	21.4286	3
GO:0045638	negative regulation of myeloid cell differentiation	GO_BiologicalProcess	1	17.0213	8
GO:0002762	negative regulation of myeloid leukocyte differentiation	GO_BiologicalProcess	1	21.0526	4
GO:0010832	negative regulation of myotube differentiation	GO_BiologicalProcess	1	42.8571	3
GO:1901215	negative regulation of neuron death	GO_BiologicalProcess	1	11.1111	6
GO:1901223	negative regulation of NIK/NF-kappaB signaling	GO_BiologicalProcess	1	28.5714	6
GO:0010639	negative regulation of organelle organization	GO_BiologicalProcess	1	10.2326	22
GO:0045668	negative regulation of osteoblast differentiation	GO_BiologicalProcess	1	18.75	3
GO:1903202	negative regulation of oxidative stress-induced cell death	GO_BiologicalProcess	1	17.8571	5
GO:1903204	negative regulation of oxidative stress-induced neuron death	GO_BiologicalProcess	1	33.3333	3
GO:1903753	negative regulation of p38MAPK cascade	GO_BiologicalProcess	1	42.8571	3
GO:0010466	negative regulation of peptidase activity	GO_BiologicalProcess	1	14.2857	18
GO:0050732	negative regulation of peptidyl-tyrosine phosphorylation	GO_BiologicalProcess	1	14.7059	5
GO:1901799	negative regulation of proteasomal protein catabolic process	GO_BiologicalProcess	1	15.625	5
GO:0051898	negative regulation of protein kinase B signaling	GO_BiologicalProcess	1	19.2308	5
GO:1903077	negative regulation of protein localization to plasma membrane	GO_BiologicalProcess	1	15	3
GO:0061099	negative regulation of protein tyrosine kinase activity	GO_BiologicalProcess	1	15	3
GO:0043242	negative regulation of protein-containing complex disassembly	GO_BiologicalProcess	1	15.625	5
GO:0046580	negative regulation of Ras protein signal transduction	GO_BiologicalProcess	1	13.6364	3
GO:0002091	negative regulation of receptor internalization	GO_BiologicalProcess	1	30	3
GO:0046426	negative regulation of receptor signaling pathway via JAK-STAT	GO_BiologicalProcess	1	28.5714	4
GO:0090201	negative regulation of release of cytochrome c from mitochondria	GO_BiologicalProcess	1	17.6471	3
GO:0060761	negative regulation of response to cytokine stimulus	GO_BiologicalProcess	1	12.2449	6
GO:2001021	negative regulation of response to DNA damage stimulus	GO_BiologicalProcess	1	15.625	10
GO:1903573	negative regulation of response to endoplasmic reticulum stress	GO_BiologicalProcess	1	19.3548	6
GO:0033119	negative regulation of RNA splicing	GO_BiologicalProcess	1	29.4118	5
GO:0051048	negative regulation of secretion	GO_BiologicalProcess	1	10	6
GO:1903531	negative regulation of secretion by cell	GO_BiologicalProcess	1	5.76923	3
GO:2000272	negative regulation of signaling receptor activity	GO_BiologicalProcess	1	12.5	4
GO:0062014	negative regulation of small molecule metabolic process	GO_BiologicalProcess	1	12.766	6
GO:0048662	negative regulation of smooth muscle cell proliferation	GO_BiologicalProcess	1	14.2857	4
GO:0032873	negative regulation of stress-activated MAPK cascade	GO_BiologicalProcess	1	24.1379	7
GO:1902904	negative regulation of supramolecular fiber organization	GO_BiologicalProcess	1	7.89474	6
GO:0050868	negative regulation of T cell activation	GO_BiologicalProcess	1	9.09091	4
GO:0002710	negative regulation of T cell mediated immunity	GO_BiologicalProcess	1	26.6667	4
GO:0051974	negative regulation of telomerase activity	GO_BiologicalProcess	1	27.2727	3
GO:0032211	negative regulation of telomere maintenance via telomerase	GO_BiologicalProcess	1	13.6364	3
GO:0034122	negative regulation of toll-like receptor signaling pathway	GO_BiologicalProcess	1	16.6667	3
GO:1904262	negative regulation of TORC1 signaling	GO_BiologicalProcess	1	20	3
GO:2000678	negative regulation of transcription regulatory region DNA binding	GO_BiologicalProcess	1	25	3
GO:0030512	negative regulation of transforming growth factor beta receptor signaling pathway	GO_BiologicalProcess	1	19.0476	8
GO:0017148	negative regulation of translation	GO_BiologicalProcess	1	10.5263	10
GO:0045947	negative regulation of translational initiation	GO_BiologicalProcess	1	37.5	3
GO:0090101	negative regulation of transmembrane receptor protein serine/threonine kinase signaling pathway	GO_BiologicalProcess	1	15.625	10
GO:0034763	negative regulation of transmembrane transport	GO_BiologicalProcess	1	14.2857	9
GO:0051051	negative regulation of transport	GO_BiologicalProcess	1	12.037	26
GO:0032410	negative regulation of transporter activity	GO_BiologicalProcess	1	16.6667	8
GO:0032720	negative regulation of tumor necrosis factor production	GO_BiologicalProcess	1	12.1951	5
GO:0045071	negative regulation of viral genome replication	GO_BiologicalProcess	1	19.5652	9
GO:1903901	negative regulation of viral life cycle	GO_BiologicalProcess	1	19.0476	4
GO:1902187	negative regulation of viral release from host cell	GO_BiologicalProcess	1	28.5714	4
GO:0030178	negative regulation of Wnt signaling pathway	GO_BiologicalProcess	1	13.9785	13
GO:0007399	nervous system development	GO_BiologicalProcess	1	10.3774	44
GO:0051402	neuron apoptotic process	GO_BiologicalProcess	1	12.7273	7
GO:0070997	neuron death	GO_BiologicalProcess	1	15.7895	15
GO:0048666	neuron development	GO_BiologicalProcess	1	12.8866	25
GO:0036480	neuron intrinsic apoptotic signaling pathway in response to oxidative stress	GO_BiologicalProcess	1	42.8571	3
GO:0043005	neuron projection	GO_CellularComponent	1	11.5646	17
GO:0048812	neuron projection morphogenesis	GO_BiologicalProcess	1	13.4146	11
GO:0106027	neuron projection organization	GO_BiologicalProcess	1	25	4
GO:0007218	neuropeptide signaling pathway	GO_BiologicalProcess	1	13.3333	4
GO:0005168	neurotrophin TRKA receptor binding	GO_MolecularFunction	1	60	3
GO:1990266	neutrophil migration	GO_BiologicalProcess	1	10.4167	5
GO:0006809	nitric oxide biosynthetic process	GO_BiologicalProcess	1	13.3333	4
GO:0004517	nitric-oxide synthase activity	GO_MolecularFunction	1	16	4
GO:0008170	N-methyltransferase activity	GO_MolecularFunction	1	8.4507	6
GO:0005112	Notch binding	GO_MolecularFunction	1	23.5294	4
GO:0007219	Notch signaling pathway	GO_BiologicalProcess	1	9.61539	5
GO:0031365	N-terminal protein amino acid modification	GO_BiologicalProcess	1	19.0476	4
GO:0035267	NuA4 histone acetyltransferase complex	GO_CellularComponent	1	20	3
GO:0000228	nuclear chromosome	GO_CellularComponent	1	10.3704	14
GO:0098813	nuclear chromosome segregation	GO_BiologicalProcess	1	8.33333	13
GO:0000280	nuclear division	GO_BiologicalProcess	1	10.9524	23
GO:0005641	nuclear envelope lumen	GO_CellularComponent	1	60	3
GO:0006998	nuclear envelope organization	GO_BiologicalProcess	1	26.3158	5
GO:0051168	nuclear export	GO_BiologicalProcess	1	16.2791	14
GO:0042405	nuclear inclusion body	GO_CellularComponent	1	40	4
GO:0016363	nuclear matrix	GO_CellularComponent	1	15.6863	8
GO:0031965	nuclear membrane	GO_CellularComponent	1	10.8696	20
GO:0034399	nuclear periphery	GO_CellularComponent	1	15.873	10
GO:0005643	nuclear pore	GO_CellularComponent	1	10.8108	4
GO:0004879	nuclear receptor activity	GO_BiologicalProcess	1	23.3333	7
GO:0030374	nuclear receptor coactivator activity	GO_BiologicalProcess	1	17.5	7
GO:0000152	nuclear ubiquitin ligase complex	GO_CellularComponent	1	13.5135	5
GO:0000956	nuclear-transcribed mRNA catabolic process	GO_BiologicalProcess	1	7.8125	5
GO:0004518	nuclease activity	GO_BiologicalProcess	1	5.88235	9
GO:0090305	nucleic acid phosphodiester bond hydrolysis	GO_BiologicalProcess	1	6.97674	12
GO:0015931	nucleobase-containing compound transport	GO_BiologicalProcess	1	8.79121	8
GO:0055086	nucleobase-containing small molecule metabolic process	GO_BiologicalProcess	1	5	12
GO:0060589	nucleoside-triphosphatase regulator activity	GO_BiologicalProcess	1	8.58369	20
GO:0034728	nucleosome organization	GO_BiologicalProcess	1	5.12821	4
GO:0000166	nucleotide binding	GO_MolecularFunction	1	10.3131	56
GO:0070431	nucleotide-binding oligomerization domain containing 2 signaling pathway	GO_BiologicalProcess	1	40	4
GO:0006997	nucleus organization	GO_BiologicalProcess	1	15.2542	9
GO:0016581	NuRD complex	GO_CellularComponent	1	23.0769	3
GO:1903008	organelle disassembly	GO_BiologicalProcess	1	17.5439	10
GO:0031967	organelle envelope	GO_CellularComponent	1	10.0358	56
GO:0031970	organelle envelope lumen	GO_CellularComponent	1	11.6279	5
GO:0048285	organelle fission	GO_BiologicalProcess	1	10.3734	25
GO:0048284	organelle fusion	GO_BiologicalProcess	1	7.93651	5
GO:0019866	organelle inner membrane	GO_CellularComponent	1	6.87831	13
GO:0051640	organelle localization	GO_BiologicalProcess	1	10	23
GO:0031968	organelle outer membrane	GO_CellularComponent	1	14.8148	12
GO:1901361	organic cyclic compound catabolic process	GO_BiologicalProcess	1	10.1167	26
GO:1901617	organic hydroxy compound biosynthetic process	GO_BiologicalProcess	1	5.45455	6
GO:0015850	organic hydroxy compound transport	GO_BiologicalProcess	1	11.3043	13
GO:1901566	organonitrogen compound biosynthetic process	GO_BiologicalProcess	1	8.83978	64
GO:0090407	organophosphate biosynthetic process	GO_BiologicalProcess	1	7.53138	18
GO:0046434	organophosphate catabolic process	GO_BiologicalProcess	1	7.27273	4
GO:0015748	organophosphate ester transport	GO_BiologicalProcess	1	4.70588	4
GO:0019637	organophosphate metabolic process	GO_BiologicalProcess	1	7.43243	33
GO:0001649	osteoblast differentiation	GO_BiologicalProcess	1	10.1449	7
GO:0030316	osteoclast differentiation	GO_BiologicalProcess	1	24.1379	7
GO:0001541	ovarian follicle development	GO_BiologicalProcess	1	50	3
GO:0016705	oxidoreductase activity, acting on paired donors, with incorporation or reduction of molecular oxygen	GO_MolecularFunction	1	5.67376	8
GO:0038066	p38MAPK cascade	GO_BiologicalProcess	1	20.6897	6
GO:0007389	pattern specification process	GO_BiologicalProcess	1	6.89655	4
GO:0000932	P-body	GO_CellularComponent	1	16.2162	6
GO:0031519	PcG protein complex	GO_CellularComponent	1	15.3846	6
GO:0016504	peptidase activator activity	GO_BiologicalProcess	1	30	6
GO:0061134	peptidase regulator activity	GO_BiologicalProcess	1	12.766	12
GO:0015833	peptide transport	GO_BiologicalProcess	1	8.33333	7
GO:0018022	peptidyl-lysine methylation	GO_BiologicalProcess	1	8.79121	8
GO:0018023	peptidyl-lysine trimethylation	GO_BiologicalProcess	1	9.67742	3
GO:0018208	peptidyl-proline modification	GO_BiologicalProcess	1	17.2414	5
GO:0035970	peptidyl-threonine dephosphorylation	GO_BiologicalProcess	1	23.0769	3
GO:0097038	perinuclear endoplasmic reticulum	GO_CellularComponent	1	33.3333	4
GO:0005777	peroxisome	GO_CellularComponent	1	4.30108	4
GO:0045335	phagocytic vesicle	GO_CellularComponent	1	9.09091	3
GO:0006909	phagocytosis	GO_BiologicalProcess	1	11.7647	10
GO:0016791	phosphatase activity	GO_BiologicalProcess	1	10	20
GO:0035004	phosphatidylinositol 3-kinase activity	GO_BiologicalProcess	1	14.8148	4
GO:0035091	phosphatidylinositol binding	GO_MolecularFunction	1	5.44218	8
GO:0006661	phosphatidylinositol biosynthetic process	GO_BiologicalProcess	1	13.8889	10
GO:0046488	phosphatidylinositol metabolic process	GO_BiologicalProcess	1	12.5	12
GO:0046854	phosphatidylinositol phosphate biosynthetic process	GO_BiologicalProcess	1	16.2791	7
GO:0005547	phosphatidylinositol-3,4,5-trisphosphate binding	GO_MolecularFunction	1	16.6667	5
GO:0004620	phospholipase activity	GO_MolecularFunction	1	8.82353	9
GO:0004629	phospholipase C activity	GO_MolecularFunction	1	10	3
GO:0005543	phospholipid binding	GO_MolecularFunction	1	5.22088	13
GO:0008654	phospholipid biosynthetic process	GO_BiologicalProcess	1	11.5702	14
GO:0006644	phospholipid metabolic process	GO_BiologicalProcess	1	9.2233	19
GO:0004721	phosphoprotein phosphatase activity	GO_BiologicalProcess	1	12.782	17
GO:0008081	phosphoric diester hydrolase activity	GO_MolecularFunction	1	13.6364	9
GO:0042578	phosphoric ester hydrolase activity	GO_MolecularFunction	1	10.6464	28
GO:0050815	phosphoserine residue binding	GO_MolecularFunction	1	42.8571	3
GO:0120025	plasma membrane bounded cell projection	GO_CellularComponent	1	10.017	59
GO:0120039	plasma membrane bounded cell projection morphogenesis	GO_BiologicalProcess	1	13.5417	13
GO:0007009	plasma membrane organization	GO_BiologicalProcess	1	12.7273	7
GO:0098802	plasma membrane signaling receptor complex	GO_CellularComponent	1	8.86076	7
GO:0048008	platelet-derived growth factor receptor signaling pathway	GO_BiologicalProcess	1	13.6364	3
GO:0008266	poly(U) RNA binding	GO_MolecularFunction	1	33.3333	4
GO:0070717	poly-purine tract binding	GO_MolecularFunction	1	23.5294	4
GO:0005976	polysaccharide metabolic process	GO_BiologicalProcess	1	16.6667	8
GO:0043923	positive regulation by host of viral transcription	GO_BiologicalProcess	1	29.4118	5
GO:0046635	positive regulation of alpha-beta T cell activation	GO_BiologicalProcess	1	18.1818	4
GO:1902993	positive regulation of amyloid precursor protein catabolic process	GO_BiologicalProcess	1	29.4118	5
GO:0045766	positive regulation of angiogenesis	GO_BiologicalProcess	1	10.7843	11
GO:2000210	positive regulation of anoikis	GO_BiologicalProcess	1	42.8571	3
GO:1903580	positive regulation of ATP metabolic process	GO_BiologicalProcess	1	20	3
GO:2000786	positive regulation of autophagosome assembly	GO_BiologicalProcess	1	33.3333	3
GO:0051099	positive regulation of binding	GO_BiologicalProcess	1	15.1786	17
GO:0030513	positive regulation of BMP signaling pathway	GO_BiologicalProcess	1	23.0769	3
GO:1904427	positive regulation of calcium ion transmembrane transport	GO_BiologicalProcess	1	10.2564	4
GO:0045913	positive regulation of carbohydrate metabolic process	GO_BiologicalProcess	1	16.6667	5
GO:2001259	positive regulation of cation channel activity	GO_BiologicalProcess	1	9.67742	3
GO:1904064	positive regulation of cation transmembrane transport	GO_BiologicalProcess	1	9.33333	7
GO:0033630	positive regulation of cell adhesion mediated by integrin	GO_BiologicalProcess	1	25	3
GO:0045787	positive regulation of cell cycle	GO_BiologicalProcess	1	11.8919	22
GO:1902808	positive regulation of cell cycle G1/S phase transition	GO_BiologicalProcess	1	24.1379	7
GO:1901989	positive regulation of cell cycle phase transition	GO_BiologicalProcess	1	14.5161	9
GO:0090068	positive regulation of cell cycle process	GO_BiologicalProcess	1	11.8056	17
GO:0010720	positive regulation of cell development	GO_BiologicalProcess	1	15.5844	12
GO:0030307	positive regulation of cell growth	GO_BiologicalProcess	1	15.5844	12
GO:1901890	positive regulation of cell junction assembly	GO_BiologicalProcess	1	11.1111	4
GO:0010770	positive regulation of cell morphogenesis involved in differentiation	GO_BiologicalProcess	1	18.1818	6
GO:0031346	positive regulation of cell projection organization	GO_BiologicalProcess	1	15.1786	17
GO:0001954	positive regulation of cell-matrix adhesion	GO_BiologicalProcess	1	15.3846	6
GO:0010811	positive regulation of cell-substrate adhesion	GO_BiologicalProcess	1	15.1515	10
GO:2000343	positive regulation of chemokine (C-X-C motif) ligand 2 production	GO_BiologicalProcess	1	50	3
GO:0050921	positive regulation of chemotaxis	GO_BiologicalProcess	1	9.67742	9
GO:0032376	positive regulation of cholesterol transport	GO_BiologicalProcess	1	18.5185	5
GO:1905269	positive regulation of chromatin organization	GO_BiologicalProcess	1	17.3913	12
GO:0051984	positive regulation of chromosome segregation	GO_BiologicalProcess	1	23.0769	3
GO:0031281	positive regulation of cyclase activity	GO_BiologicalProcess	1	42.8571	3
GO:1904031	positive regulation of cyclin-dependent protein kinase activity	GO_BiologicalProcess	1	27.7778	5
GO:0001961	positive regulation of cytokine-mediated signaling pathway	GO_BiologicalProcess	1	17.6471	6
GO:0032467	positive regulation of cytokinesis	GO_BiologicalProcess	1	20	7
GO:0051495	positive regulation of cytoskeleton organization	GO_BiologicalProcess	1	10.7143	15
GO:0035306	positive regulation of dephosphorylation	GO_BiologicalProcess	1	16.6667	7
GO:0043388	positive regulation of DNA binding	GO_BiologicalProcess	1	17.1429	6
GO:0045911	positive regulation of DNA recombination	GO_BiologicalProcess	1	21.0526	4
GO:0045739	positive regulation of DNA repair	GO_BiologicalProcess	1	15.1515	10
GO:0045740	positive regulation of DNA replication	GO_BiologicalProcess	1	15	3
GO:2000781	positive regulation of double-strand break repair	GO_BiologicalProcess	1	7.89474	3
GO:2000353	positive regulation of endothelial cell apoptotic process	GO_BiologicalProcess	1	35.7143	5
GO:0010595	positive regulation of endothelial cell migration	GO_BiologicalProcess	1	10.2041	10
GO:0010634	positive regulation of epithelial cell migration	GO_BiologicalProcess	1	11.811	15
GO:0050679	positive regulation of epithelial cell proliferation	GO_BiologicalProcess	1	11.8182	13
GO:0010718	positive regulation of epithelial to mesenchymal transition	GO_BiologicalProcess	1	17.6471	6
GO:1901186	positive regulation of ERBB signaling pathway	GO_BiologicalProcess	1	19.0476	4
GO:0045648	positive regulation of erythrocyte differentiation	GO_BiologicalProcess	1	25	5
GO:0045921	positive regulation of exocytosis	GO_BiologicalProcess	1	15.2174	7
GO:1903543	positive regulation of exosomal secretion	GO_BiologicalProcess	1	23.0769	3
GO:0048146	positive regulation of fibroblast proliferation	GO_BiologicalProcess	1	21.4286	6
GO:0045745	positive regulation of G protein-coupled receptor signaling pathway	GO_BiologicalProcess	1	23.0769	3
GO:2000637	positive regulation of gene silencing by miRNA	GO_BiologicalProcess	1	25.9259	7
GO:0014015	positive regulation of gliogenesis	GO_BiologicalProcess	1	40	4
GO:0010828	positive regulation of glucose transmembrane transport	GO_BiologicalProcess	1	28.5714	6
GO:0045725	positive regulation of glycogen biosynthetic process	GO_BiologicalProcess	1	25	3
GO:0043547	positive regulation of GTPase activity	GO_BiologicalProcess	1	11.9658	14
GO:0090240	positive regulation of histone H4 acetylation	GO_BiologicalProcess	1	50	3
GO:0033129	positive regulation of histone phosphorylation	GO_BiologicalProcess	1	42.8571	3
GO:0050729	positive regulation of inflammatory response	GO_BiologicalProcess	1	20.4545	9
GO:0046628	positive regulation of insulin receptor signaling pathway	GO_BiologicalProcess	1	42.8571	3
GO:0032024	positive regulation of insulin secretion	GO_BiologicalProcess	1	16.6667	3
GO:0032729	positive regulation of interferon-gamma production	GO_BiologicalProcess	1	13.3333	6
GO:0032753	positive regulation of interleukin-4 production	GO_BiologicalProcess	1	30	3
GO:0032414	positive regulation of ion transmembrane transporter activity	GO_BiologicalProcess	1	9.43396	5
GO:1902745	positive regulation of lamellipodium organization	GO_BiologicalProcess	1	12	3
GO:0002690	positive regulation of leukocyte chemotaxis	GO_BiologicalProcess	1	7.93651	5
GO:0002687	positive regulation of leukocyte migration	GO_BiologicalProcess	1	8.75	7
GO:0046889	positive regulation of lipid biosynthetic process	GO_BiologicalProcess	1	15	6
GO:1905954	positive regulation of lipid localization	GO_BiologicalProcess	1	13.5593	8
GO:0045834	positive regulation of lipid metabolic process	GO_BiologicalProcess	1	10.1266	8
GO:0045621	positive regulation of lymphocyte differentiation	GO_BiologicalProcess	1	17.8571	5
GO:0043032	positive regulation of macrophage activation	GO_BiologicalProcess	1	30	3
GO:0045651	positive regulation of macrophage differentiation	GO_BiologicalProcess	1	37.5	3
GO:0090063	positive regulation of microtubule nucleation	GO_BiologicalProcess	1	37.5	3
GO:0031116	positive regulation of microtubule polymerization	GO_BiologicalProcess	1	22.2222	6
GO:2000630	positive regulation of miRNA metabolic process	GO_BiologicalProcess	1	42.8571	3
GO:1902110	positive regulation of mitochondrial membrane permeability involved in apoptotic process	GO_BiologicalProcess	1	18.1818	4
GO:0010822	positive regulation of mitochondrion organization	GO_BiologicalProcess	1	14.5833	7
GO:0045931	positive regulation of mitotic cell cycle	GO_BiologicalProcess	1	13.6364	9
GO:1901992	positive regulation of mitotic cell cycle phase transition	GO_BiologicalProcess	1	13.6364	6
GO:0045840	positive regulation of mitotic nuclear division	GO_BiologicalProcess	1	13.6364	3
GO:0045657	positive regulation of monocyte differentiation	GO_BiologicalProcess	1	37.5	3
GO:0071677	positive regulation of mononuclear cell migration	GO_BiologicalProcess	1	9.30233	4
GO:0032770	positive regulation of monooxygenase activity	GO_BiologicalProcess	1	15.3846	4
GO:1903313	positive regulation of mRNA metabolic process	GO_BiologicalProcess	1	6.55738	4
GO:0032816	positive regulation of natural killer cell activation	GO_BiologicalProcess	1	27.2727	3
GO:0002860	positive regulation of natural killer cell mediated cytotoxicity directed against tumor cell target	GO_BiologicalProcess	1	50	3
GO:0050769	positive regulation of neurogenesis	GO_BiologicalProcess	1	22.2222	8
GO:0043525	positive regulation of neuron apoptotic process	GO_BiologicalProcess	1	27.2727	3
GO:0010976	positive regulation of neuron projection development	GO_BiologicalProcess	1	13.5135	5
GO:0045429	positive regulation of nitric oxide biosynthetic process	GO_BiologicalProcess	1	28.5714	4
GO:1902117	positive regulation of organelle assembly	GO_BiologicalProcess	1	11.5385	6
GO:0045669	positive regulation of osteoblast differentiation	GO_BiologicalProcess	1	8.82353	3
GO:0045672	positive regulation of osteoclast differentiation	GO_BiologicalProcess	1	33.3333	3
GO:1902177	positive regulation of oxidative stress-induced intrinsic apoptotic signaling pathway	GO_BiologicalProcess	1	60	3
GO:0010862	positive regulation of pathway-restricted SMAD protein phosphorylation	GO_BiologicalProcess	1	16	4
GO:0050731	positive regulation of peptidyl-tyrosine phosphorylation	GO_BiologicalProcess	1	13.6	17
GO:0010922	positive regulation of phosphatase activity	GO_BiologicalProcess	1	14.2857	3
GO:0014068	positive regulation of phosphatidylinositol 3-kinase signaling	GO_BiologicalProcess	1	16.2791	7
GO:0120034	positive regulation of plasma membrane bounded cell projection assembly	GO_BiologicalProcess	1	11.3208	6
GO:1903800	positive regulation of production of miRNAs involved in gene silencing by miRNA	GO_BiologicalProcess	1	44.4444	4
GO:0032092	positive regulation of protein binding	GO_BiologicalProcess	1	16	8
GO:0035307	positive regulation of protein dephosphorylation	GO_BiologicalProcess	1	13.8889	5
GO:0046827	positive regulation of protein export from nucleus	GO_BiologicalProcess	1	30	3
GO:0051897	positive regulation of protein kinase B signaling	GO_BiologicalProcess	1	13.8889	10
[truncated: 568 more rows]

## Sheet: 9_RNA_BIO
ID	Term	Ontology Source	Term PValue Corrected with Bonferroni step down	% Associated Genes	Nr. Genes
GO:0044260	cellular macromolecule metabolic process	GO_BiologicalProcess	2.8026e-45	39.1923	1708
GO:0044267	cellular protein metabolic process	GO_BiologicalProcess	2.8026e-45	43.1009	1187
GO:0006464	cellular protein modification process	GO_BiologicalProcess	2.8026e-45	42.3963	920
GO:0005737	cytoplasm	GO_CellularComponent	2.8026e-45	36.8526	2391
GO:0005829	cytosol	GO_CellularComponent	2.8026e-45	40.8364	1123
GO:0019899	enzyme binding	GO_MolecularFunction	2.8026e-45	50.8287	736
GO:0010467	gene expression	GO_BiologicalProcess	2.8026e-45	39.7147	1197
GO:0043231	intracellular membrane-bounded organelle	GO_CellularComponent	2.8026e-45	36.7163	2641
GO:0043232	intracellular non-membrane-bounded organelle	GO_CellularComponent	2.8026e-45	43.1712	1198
GO:0043229	intracellular organelle	GO_CellularComponent	2.8026e-45	36.6734	2906
GO:0070013	intracellular organelle lumen	GO_CellularComponent	2.8026e-45	39.0962	1540
GO:0043170	macromolecule metabolic process	GO_BiologicalProcess	2.8026e-45	38.0186	1961
GO:0043412	macromolecule modification	GO_BiologicalProcess	2.8026e-45	41.6594	954
GO:0043227	membrane-bounded organelle	GO_CellularComponent	2.8026e-45	36.2424	2691
GO:0031981	nuclear lumen	GO_CellularComponent	2.8026e-45	38.2676	1427
GO:0005654	nucleoplasm	GO_CellularComponent	2.8026e-45	38.2181	1304
GO:0005634	nucleus	GO_CellularComponent	2.8026e-45	37.9787	1815
GO:1901564	organonitrogen compound metabolic process	GO_BiologicalProcess	2.8026e-45	39.2513	1384
GO:0048518	positive regulation of biological process	GO_BiologicalProcess	2.8026e-45	37.6537	1409
GO:0048522	positive regulation of cellular process	GO_BiologicalProcess	2.8026e-45	38.3202	1314
GO:0019538	protein metabolic process	GO_BiologicalProcess	2.8026e-45	41.9029	1286
GO:0031323	regulation of cellular metabolic process	GO_BiologicalProcess	2.8026e-45	39.9455	1319
GO:0050794	regulation of cellular process	GO_BiologicalProcess	2.8026e-45	35.1286	2035
GO:0032268	regulation of cellular protein metabolic process	GO_BiologicalProcess	2.8026e-45	46.58	681
GO:0060255	regulation of macromolecule metabolic process	GO_BiologicalProcess	2.8026e-45	40.0405	1383
GO:0019222	regulation of metabolic process	GO_BiologicalProcess	2.8026e-45	39.2104	1450
GO:0051171	regulation of nitrogen compound metabolic process	GO_BiologicalProcess	2.8026e-45	40.5388	1249
GO:0080090	regulation of primary metabolic process	GO_BiologicalProcess	2.8026e-45	39.9621	1266
GO:0051246	regulation of protein metabolic process	GO_BiologicalProcess	2.8026e-45	46.6497	731
GO:0035556	intracellular signal transduction	GO_BiologicalProcess	2.8026e-45	45.5416	618
GO:0090304	nucleic acid metabolic process	GO_BiologicalProcess	9.80909e-44	39.4876	1048
GO:0034641	cellular nitrogen compound metabolic process	GO_BiologicalProcess	2.73253e-43	38.079	1225
GO:0016043	cellular component organization	GO_BiologicalProcess	4.94658e-43	38.2522	1195
GO:0016070	RNA metabolic process	GO_BiologicalProcess	6.22177e-43	40.3697	939
GO:0005840	ribosome	GO_CellularComponent	1.58767e-42	79.6512	137
GO:0006139	nucleobase-containing compound metabolic process	GO_BiologicalProcess	1.05532e-41	38.7267	1101
GO:0044389	ubiquitin-like protein ligase binding	GO_MolecularFunction	2.42116e-41	68.797	183
GO:0046483	heterocycle metabolic process	GO_BiologicalProcess	8.36561e-41	38.4589	1118
GO:0010605	negative regulation of macromolecule metabolic process	GO_BiologicalProcess	1.35996e-40	43.0712	690
GO:0010604	positive regulation of macromolecule metabolic process	GO_BiologicalProcess	3.14883e-40	40.1861	907
GO:0034645	cellular macromolecule biosynthetic process	GO_BiologicalProcess	4.62553e-40	39.7083	953
GO:0006725	cellular aromatic compound metabolic process	GO_BiologicalProcess	4.6345e-40	38.2964	1124
GO:0009059	macromolecule biosynthetic process	GO_BiologicalProcess	4.85516e-40	39.6367	960
GO:0048519	negative regulation of biological process	GO_BiologicalProcess	9.80659e-40	38.0449	1152
GO:0009893	positive regulation of metabolic process	GO_BiologicalProcess	1.53975e-39	39.6812	946
GO:0031625	ubiquitin protein ligase binding	GO_MolecularFunction	1.56739e-39	69.0476	174
GO:0006996	organelle organization	GO_BiologicalProcess	5.16128e-39	40.4415	861
GO:0051173	positive regulation of nitrogen compound metabolic process	GO_BiologicalProcess	5.43157e-39	41.1043	804
GO:0031325	positive regulation of cellular metabolic process	GO_BiologicalProcess	1.19385e-38	40.5783	842
GO:0010468	regulation of gene expression	GO_BiologicalProcess	1.69484e-38	39.1201	987
GO:1902531	regulation of intracellular signal transduction	GO_BiologicalProcess	2.10182e-38	47.744	455
GO:0044271	cellular nitrogen compound biosynthetic process	GO_BiologicalProcess	5.17511e-38	39.6057	924
GO:0048583	regulation of response to stimulus	GO_BiologicalProcess	8.31685e-38	40.3929	843
GO:0033554	cellular response to stress	GO_BiologicalProcess	1.59752e-37	46.0346	505
GO:0140513	nuclear protein-containing complex	GO_CellularComponent	2.4489e-37	49.5586	393
GO:0009892	negative regulation of metabolic process	GO_BiologicalProcess	2.73757e-37	41.8958	716
GO:0019900	kinase binding	GO_MolecularFunction	1.57787e-36	55.6911	274
GO:0010556	regulation of macromolecule biosynthetic process	GO_BiologicalProcess	1.68538e-35	40.1865	819
GO:0051172	negative regulation of nitrogen compound metabolic process	GO_BiologicalProcess	2.84938e-35	43.4783	590
GO:0051247	positive regulation of protein metabolic process	GO_BiologicalProcess	3.50017e-35	46.6189	455
GO:1901360	organic cyclic compound metabolic process	GO_BiologicalProcess	4.47111e-35	37.3533	1146
GO:0048523	negative regulation of cellular process	GO_BiologicalProcess	5.17462e-35	38.0007	1053
GO:0031399	regulation of protein modification process	GO_BiologicalProcess	6.49765e-35	46.8063	447
GO:2000112	regulation of cellular macromolecule biosynthetic process	GO_BiologicalProcess	8.34295e-35	40.1186	812
GO:0009966	regulation of signal transduction	GO_BiologicalProcess	2.32579e-34	41.8809	668
GO:0006468	protein phosphorylation	GO_BiologicalProcess	5.78681e-34	46.1929	455
GO:0009889	regulation of biosynthetic process	GO_BiologicalProcess	8.33522e-34	39.5775	843
GO:0016310	phosphorylation	GO_BiologicalProcess	1.45268e-33	44.5502	515
GO:0031326	regulation of cellular biosynthetic process	GO_BiologicalProcess	3.60056e-33	39.5625	832
GO:0019901	protein kinase binding	GO_MolecularFunction	5.34172e-33	56.2791	242
GO:0031324	negative regulation of cellular metabolic process	GO_BiologicalProcess	9.71424e-33	42.2971	615
GO:0023051	regulation of signaling	GO_BiologicalProcess	1.0297e-32	41.1137	694
GO:0012501	programmed cell death	GO_BiologicalProcess	1.82969e-32	45.9711	445
GO:0010646	regulation of cell communication	GO_BiologicalProcess	2.5315e-32	41.0576	691
GO:0009057	macromolecule catabolic process	GO_BiologicalProcess	3.41976e-32	49.7085	341
GO:0019219	regulation of nucleobase-containing compound metabolic process	GO_BiologicalProcess	4.18456e-32	39.5326	812
GO:0032270	positive regulation of cellular protein metabolic process	GO_BiologicalProcess	9.66433e-32	46.2622	427
GO:0007165	signal transduction	GO_BiologicalProcess	6.63356e-31	37.7889	981
GO:1901576	organic substance biosynthetic process	GO_BiologicalProcess	7.95789e-31	37.079	1079
GO:0044249	cellular biosynthetic process	GO_BiologicalProcess	1.09458e-30	37.1231	1071
GO:0005739	mitochondrion	GO_CellularComponent	1.10611e-30	44.8309	464
GO:0008104	protein localization	GO_BiologicalProcess	1.61612e-30	44.5173	475
GO:0051252	regulation of RNA metabolic process	GO_BiologicalProcess	1.79755e-30	39.8721	748
GO:0044391	ribosomal subunit	GO_CellularComponent	2.0532e-30	77.7778	105
GO:0044265	cellular macromolecule catabolic process	GO_BiologicalProcess	4.32188e-30	50.9466	296
GO:0006915	apoptotic process	GO_BiologicalProcess	6.91524e-30	45.6897	424
GO:0044085	cellular component biogenesis	GO_BiologicalProcess	2.55212e-29	40.6345	666
GO:0070727	cellular macromolecule localization	GO_BiologicalProcess	4.71242e-29	46.7485	381
GO:0051248	negative regulation of protein metabolic process	GO_BiologicalProcess	6.95985e-29	49.7569	307
GO:0034613	cellular protein localization	GO_BiologicalProcess	9.95072e-29	46.6749	379
GO:0018130	heterocycle biosynthetic process	GO_BiologicalProcess	1.65013e-28	38.963	789
GO:0034654	nucleobase-containing compound biosynthetic process	GO_BiologicalProcess	2.75543e-28	39.0452	777
GO:0004672	protein kinase activity	GO_BiologicalProcess	5.16085e-28	47.8261	341
GO:0019438	aromatic compound biosynthetic process	GO_BiologicalProcess	6.71705e-28	38.8479	789
GO:0048584	positive regulation of response to stimulus	GO_BiologicalProcess	1.07245e-27	42.6446	516
GO:0006793	phosphorus metabolic process	GO_BiologicalProcess	1.64908e-27	40.4122	647
GO:0070647	protein modification by small protein conjugation or removal	GO_BiologicalProcess	2.46948e-27	49.8288	291
GO:0006796	phosphate-containing compound metabolic process	GO_BiologicalProcess	3.24781e-27	40.3774	642
GO:0022626	cytosolic ribosome	GO_CellularComponent	3.27554e-27	84.2105	80
GO:0044093	positive regulation of molecular function	GO_BiologicalProcess	4.94679e-27	44.3532	432
GO:0043067	regulation of programmed cell death	GO_BiologicalProcess	5.92022e-27	46.6754	358
GO:0032269	negative regulation of cellular protein metabolic process	GO_BiologicalProcess	9.0796e-27	49.9124	285
GO:0009967	positive regulation of signal transduction	GO_BiologicalProcess	1.93867e-26	45.4225	387
GO:0042802	identical protein binding	GO_MolecularFunction	2.47876e-26	39.6733	680
GO:1901362	organic cyclic compound biosynthetic process	GO_BiologicalProcess	2.89795e-26	38.304	804
GO:0016772	transferase activity, transferring phosphorus-containing groups	GO_MolecularFunction	3.53335e-26	44.1237	428
GO:0097659	nucleic acid-templated transcription	GO_BiologicalProcess	4.13188e-26	39.4008	697
GO:0016301	kinase activity	GO_BiologicalProcess	6.4948e-26	45.2103	387
GO:0010941	regulation of cell death	GO_BiologicalProcess	8.67739e-26	45.1991	386
GO:0030163	protein catabolic process	GO_BiologicalProcess	9.89571e-26	51.2097	254
GO:0032446	protein modification by small protein conjugation	GO_BiologicalProcess	1.18609e-25	51.5658	247
GO:0016773	phosphotransferase activity, alcohol group as acceptor	GO_MolecularFunction	3.59395e-25	45.7071	362
GO:0016567	protein ubiquitination	GO_BiologicalProcess	6.08257e-25	52.4027	229
GO:0023056	positive regulation of signaling	GO_BiologicalProcess	1.1436e-24	44.3701	398
GO:0042981	regulation of apoptotic process	GO_BiologicalProcess	2.36309e-24	46.1434	341
GO:0050790	regulation of catalytic activity	GO_BiologicalProcess	6.09949e-24	41.2598	524
GO:0033365	protein localization to organelle	GO_BiologicalProcess	8.58948e-24	50.8439	241
GO:0010647	positive regulation of cell communication	GO_BiologicalProcess	9.64055e-24	44.1573	393
GO:0003723	RNA binding	GO_MolecularFunction	1.27457e-23	52.1028	223
GO:1902533	positive regulation of intracellular signal transduction	GO_BiologicalProcess	1.41257e-23	48.3649	281
GO:0022607	cellular component assembly	GO_BiologicalProcess	2.70379e-23	39.6518	615
GO:0019220	regulation of phosphate metabolic process	GO_BiologicalProcess	4.30287e-23	44.6191	369
GO:0051338	regulation of transferase activity	GO_BiologicalProcess	4.30606e-23	48.6486	270
GO:0080134	regulation of response to stress	GO_BiologicalProcess	4.88376e-23	45.8449	331
GO:0030162	regulation of proteolysis	GO_BiologicalProcess	5.15139e-23	51.3575	227
GO:0009894	regulation of catabolic process	GO_BiologicalProcess	6.46178e-23	49.1493	260
GO:0044257	cellular protein catabolic process	GO_BiologicalProcess	6.87696e-23	52.3227	214
GO:1903506	regulation of nucleic acid-templated transcription	GO_BiologicalProcess	8.0292e-23	38.9381	660
GO:0051276	chromosome organization	GO_BiologicalProcess	9.06443e-23	45.7182	331
GO:0010033	response to organic substance	GO_BiologicalProcess	1.10825e-22	40.2439	561
GO:0080135	regulation of cellular response to stress	GO_BiologicalProcess	1.24126e-22	52.5	210
GO:0042325	regulation of phosphorylation	GO_BiologicalProcess	1.24312e-22	45.3815	339
GO:0005856	cytoskeleton	GO_CellularComponent	1.43762e-22	41.0859	507
GO:0008134	transcription factor binding	GO_MolecularFunction	1.52471e-22	51.0112	227
GO:0018193	peptidyl-amino acid modification	GO_BiologicalProcess	2.50853e-22	44.9935	346
GO:1903320	regulation of protein modification by small protein conjugation or removal	GO_BiologicalProcess	4.24392e-22	65.5172	114
GO:0031329	regulation of cellular catabolic process	GO_BiologicalProcess	1.2754e-21	50.1085	231
GO:0004674	protein serine/threonine kinase activity	GO_BiologicalProcess	1.70613e-21	49.8934	234
GO:0051603	proteolysis involved in cellular protein catabolic process	GO_BiologicalProcess	3.25972e-21	52.7027	195
GO:0097190	apoptotic signaling pathway	GO_BiologicalProcess	3.28838e-21	53.6232	185
GO:0006508	proteolysis	GO_BiologicalProcess	9.39386e-21	42.5868	405
GO:0043632	modification-dependent macromolecule catabolic process	GO_BiologicalProcess	1.12415e-20	55.082	168
GO:1990234	transferase complex	GO_CellularComponent	1.19903e-20	48.3495	249
GO:0019904	protein domain specific binding	GO_MolecularFunction	2.52004e-20	50.3497	216
GO:0001932	regulation of protein phosphorylation	GO_BiologicalProcess	2.64691e-20	45.3079	309
GO:0019941	modification-dependent protein catabolic process	GO_BiologicalProcess	4.99382e-20	54.8173	165
GO:0044248	cellular catabolic process	GO_BiologicalProcess	5.41377e-20	40.9734	463
GO:0065003	protein-containing complex assembly	GO_BiologicalProcess	7.43353e-20	43.1235	370
GO:0070887	cellular response to chemical stimulus	GO_BiologicalProcess	1.39312e-19	38.6993	601
GO:0010608	posttranscriptional regulation of gene expression	GO_BiologicalProcess	1.45632e-19	54.2484	166
GO:0031396	regulation of protein ubiquitination	GO_BiologicalProcess	1.58255e-19	66.8966	97
GO:0048585	negative regulation of response to stimulus	GO_BiologicalProcess	3.64926e-19	42.5056	380
GO:0043933	protein-containing complex subunit organization	GO_BiologicalProcess	4.47896e-19	41.7864	407
GO:0031401	positive regulation of protein modification process	GO_BiologicalProcess	6.0893e-19	45.0301	299
GO:0043085	positive regulation of catalytic activity	GO_BiologicalProcess	8.21326e-19	44.3198	316
GO:0045935	positive regulation of nucleobase-containing compound metabolic process	GO_BiologicalProcess	1.41958e-18	40.0329	486
GO:0006412	translation	GO_BiologicalProcess	2.07691e-18	54.0816	159
GO:1901575	organic substance catabolic process	GO_BiologicalProcess	2.262e-18	41.2871	417
GO:0051128	regulation of cellular component organization	GO_BiologicalProcess	2.79267e-18	39.3778	519
GO:0043043	peptide biosynthetic process	GO_BiologicalProcess	4.70583e-18	53.4653	162
GO:0022613	ribonucleoprotein complex biogenesis	GO_BiologicalProcess	4.95667e-18	60.4167	116
GO:2001233	regulation of apoptotic signaling pathway	GO_BiologicalProcess	8.16059e-18	57.9909	127
GO:0071310	cellular response to organic substance	GO_BiologicalProcess	9.97609e-18	40.1218	461
GO:0010629	negative regulation of gene expression	GO_BiologicalProcess	1.32587e-17	46.2523	253
GO:0015934	large ribosomal subunit	GO_CellularComponent	1.35932e-17	79.2208	61
GO:0006396	RNA processing	GO_BiologicalProcess	1.43353e-17	47.6891	227
GO:0097193	intrinsic apoptotic signaling pathway	GO_BiologicalProcess	1.85796e-17	62.1302	105
GO:0043069	negative regulation of programmed cell death	GO_BiologicalProcess	2.04897e-17	48.1236	218
GO:1903827	regulation of cellular protein localization	GO_BiologicalProcess	2.20084e-17	52.5641	164
GO:0010557	positive regulation of macromolecule biosynthetic process	GO_BiologicalProcess	2.59072e-17	39.8799	465
GO:0042176	regulation of protein catabolic process	GO_BiologicalProcess	2.89061e-17	56.71	131
GO:0016071	mRNA metabolic process	GO_BiologicalProcess	6.1315e-17	50.7042	180
GO:0005759	mitochondrial matrix	GO_CellularComponent	6.60641e-17	60.4396	110
GO:0060548	negative regulation of cell death	GO_BiologicalProcess	7.89639e-17	46.8	234
GO:0033043	regulation of organelle organization	GO_BiologicalProcess	8.00044e-17	42.8947	326
GO:0010558	negative regulation of macromolecule biosynthetic process	GO_BiologicalProcess	8.30738e-17	42	357
GO:0009891	positive regulation of biosynthetic process	GO_BiologicalProcess	8.78208e-17	39.3496	484
GO:0005730	nucleolus	GO_CellularComponent	1.39685e-16	42.3267	342
GO:0031400	negative regulation of protein modification process	GO_BiologicalProcess	1.90553e-16	51.9108	163
GO:0031328	positive regulation of cellular biosynthetic process	GO_BiologicalProcess	1.95496e-16	39.3092	478
GO:0007166	cell surface receptor signaling pathway	GO_BiologicalProcess	2.33853e-16	38.9539	499
GO:0060341	regulation of cellular localization	GO_BiologicalProcess	3.53486e-16	47.6404	212
GO:0045184	establishment of protein localization	GO_BiologicalProcess	5.67609e-16	45.0088	257
GO:0019787	ubiquitin-like protein transferase activity	GO_MolecularFunction	7.38227e-16	53.7879	142
GO:2000113	negative regulation of cellular macromolecule biosynthetic process	GO_BiologicalProcess	7.57627e-16	41.6865	351
GO:0009968	negative regulation of signal transduction	GO_BiologicalProcess	7.60632e-16	43.0168	308
GO:0032879	regulation of localization	GO_BiologicalProcess	8.69792e-16	37.8414	568
GO:0010648	negative regulation of cell communication	GO_BiologicalProcess	1.10341e-15	42.663	314
GO:0006518	peptide metabolic process	GO_BiologicalProcess	1.76987e-15	48.7113	189
GO:0023057	negative regulation of signaling	GO_BiologicalProcess	1.80479e-15	42.5474	314
GO:0010498	proteasomal protein catabolic process	GO_BiologicalProcess	1.85671e-15	54.2169	135
GO:0009890	negative regulation of biosynthetic process	GO_BiologicalProcess	2.0715e-15	41.1036	365
GO:0043066	negative regulation of apoptotic process	GO_BiologicalProcess	2.82124e-15	47.2727	208
GO:0043161	proteasome-mediated ubiquitin-dependent protein catabolic process	GO_BiologicalProcess	2.90798e-15	56.7961	117
GO:0005694	chromosome	GO_CellularComponent	4.24847e-15	42.562	309
GO:0031647	regulation of protein stability	GO_BiologicalProcess	4.69002e-15	54.9784	127
GO:0045934	negative regulation of nucleobase-containing compound metabolic process	GO_BiologicalProcess	5.5652e-15	41.2178	352
GO:0005761	mitochondrial ribosome	GO_CellularComponent	8.07771e-15	76.7123	56
GO:1901565	organonitrogen compound catabolic process	GO_BiologicalProcess	9.58227e-15	43.0493	288
GO:1902532	negative regulation of intracellular signal transduction	GO_BiologicalProcess	1.12893e-14	50.1538	163
GO:0009896	positive regulation of catabolic process	GO_BiologicalProcess	1.16413e-14	52.1739	144
GO:0043549	regulation of kinase activity	GO_BiologicalProcess	1.25591e-14	46.3203	214
GO:0000165	MAPK cascade	GO_BiologicalProcess	1.39725e-14	46.8966	204
GO:0051254	positive regulation of RNA metabolic process	GO_BiologicalProcess	1.48476e-14	39.3773	430
GO:0031327	negative regulation of cellular biosynthetic process	GO_BiologicalProcess	1.81305e-14	40.8467	357
GO:0044092	negative regulation of molecular function	GO_BiologicalProcess	2.69528e-14	42.9439	283
GO:2001242	regulation of intrinsic apoptotic signaling pathway	GO_BiologicalProcess	2.80632e-14	66.9725	73
GO:0043604	amide biosynthetic process	GO_BiologicalProcess	3.24564e-14	48.8701	173
GO:0051347	positive regulation of transferase activity	GO_BiologicalProcess	3.24707e-14	48.1579	183
GO:0032880	regulation of protein localization	GO_BiologicalProcess	4.47334e-14	46.3252	208
GO:0015630	microtubule cytoskeleton	GO_CellularComponent	4.70524e-14	40.6356	358
GO:1903050	regulation of proteolysis involved in cellular protein catabolic process	GO_BiologicalProcess	4.73622e-14	62.5	85
GO:0034622	cellular protein-containing complex assembly	GO_BiologicalProcess	6.30337e-14	44.1652	246
GO:0051130	positive regulation of cellular component organization	GO_BiologicalProcess	6.57549e-14	43.4711	263
GO:0098798	mitochondrial protein-containing complex	GO_CellularComponent	8.83032e-14	56.9892	106
GO:0035770	ribonucleoprotein granule	GO_CellularComponent	9.10654e-14	60.1307	92
GO:0006366	transcription by RNA polymerase II	GO_BiologicalProcess	9.95897e-14	38.9587	434
GO:1903362	regulation of cellular protein catabolic process	GO_BiologicalProcess	1.01425e-13	59.375	95
GO:0051649	establishment of localization in cell	GO_BiologicalProcess	1.75817e-13	40.1766	364
GO:0140297	DNA-binding transcription factor binding	GO_MolecularFunction	3.61879e-13	51.0949	140
GO:0051253	negative regulation of RNA metabolic process	GO_BiologicalProcess	4.59348e-13	41.1688	317
GO:0022402	cell cycle process	GO_BiologicalProcess	5.09652e-13	42.1759	283
GO:0005762	mitochondrial large ribosomal subunit	GO_CellularComponent	5.22322e-13	81.4815	44
GO:0018105	peptidyl-serine phosphorylation	GO_BiologicalProcess	5.53757e-13	57.6471	98
GO:0061629	RNA polymerase II-specific DNA-binding transcription factor binding	GO_MolecularFunction	6.39892e-13	53.8813	118
GO:0031331	positive regulation of cellular catabolic process	GO_BiologicalProcess	6.71524e-13	52.459	128
GO:0045862	positive regulation of proteolysis	GO_BiologicalProcess	7.36009e-13	52.766	124
GO:0042327	positive regulation of phosphorylation	GO_BiologicalProcess	7.88192e-13	44.2085	229
GO:0051726	regulation of cell cycle	GO_BiologicalProcess	8.06444e-13	42.6731	265
GO:1903311	regulation of mRNA metabolic process	GO_BiologicalProcess	1.07271e-12	58.7097	91
GO:0034976	response to endoplasmic reticulum stress	GO_BiologicalProcess	1.07271e-12	58.7097	91
GO:0033044	regulation of chromosome organization	GO_BiologicalProcess	1.60786e-12	54.4118	111
GO:0003712	transcription coregulator activity	GO_BiologicalProcess	1.68357e-12	51.3514	133
GO:0046907	intracellular transport	GO_BiologicalProcess	2.07226e-12	42.0489	275
GO:0000278	mitotic cell cycle	GO_BiologicalProcess	2.5629e-12	44.2656	220
GO:2000058	regulation of ubiquitin-dependent protein catabolic process	GO_BiologicalProcess	2.62803e-12	65.6863	67
GO:0001934	positive regulation of protein phosphorylation	GO_BiologicalProcess	3.48124e-12	44.3763	217
GO:0008380	RNA splicing	GO_BiologicalProcess	3.5803e-12	52.1008	124
GO:0010628	positive regulation of gene expression	GO_BiologicalProcess	5.53665e-12	41.4956	283
GO:0045937	positive regulation of phosphate metabolic process	GO_BiologicalProcess	5.60033e-12	42.9072	245
GO:0045859	regulation of protein kinase activity	GO_BiologicalProcess	5.95333e-12	45.6731	190
GO:0000785	chromatin	GO_CellularComponent	6.37704e-12	46.7568	173
GO:0008234	cysteine-type peptidase activity	GO_BiologicalProcess	7.25596e-12	48.8449	148
GO:0010638	positive regulation of organelle organization	GO_BiologicalProcess	7.66503e-12	46.3542	178
GO:0015935	small ribosomal subunit	GO_CellularComponent	8.08116e-12	76.6667	46
GO:0031397	negative regulation of protein ubiquitination	GO_BiologicalProcess	8.70523e-12	75.8064	47
GO:1903321	negative regulation of protein modification by small protein conjugation or removal	GO_BiologicalProcess	9.64221e-12	73.5294	50
GO:0043408	regulation of MAPK cascade	GO_BiologicalProcess	9.92268e-12	46.056	181
GO:0034248	regulation of cellular amide metabolic process	GO_BiologicalProcess	1.13917e-11	50.1859	135
GO:0051090	regulation of DNA-binding transcription factor activity	GO_BiologicalProcess	1.14038e-11	49.3056	142
GO:1903047	mitotic cell cycle process	GO_BiologicalProcess	1.35848e-11	45.3682	191
GO:0000398	mRNA splicing, via spliceosome	GO_BiologicalProcess	1.81823e-11	55.3073	99
GO:0006397	mRNA processing	GO_BiologicalProcess	1.90131e-11	51.7241	120
GO:0072594	establishment of protein localization to organelle	GO_BiologicalProcess	3.90718e-11	54.6448	100
GO:0140110	transcription regulator activity	GO_BiologicalProcess	4.06476e-11	38.7397	375
GO:0036464	cytoplasmic ribonucleoprotein granule	GO_CellularComponent	4.12497e-11	58.5714	82
GO:0006417	regulation of translation	GO_BiologicalProcess	6.04604e-11	51.5419	117
GO:0051219	phosphoprotein binding	GO_MolecularFunction	6.82822e-11	72.7273	48
GO:0051707	response to other organism	GO_BiologicalProcess	8.43842e-11	41.5064	259
GO:0045893	positive regulation of transcription, DNA-templated	GO_BiologicalProcess	8.52784e-11	38.3251	389
GO:0006357	regulation of transcription by RNA polymerase II	GO_BiologicalProcess	1.08422e-10	38.0682	402
GO:0050776	regulation of immune response	GO_BiologicalProcess	1.2895e-10	45.9016	168
GO:0018209	peptidyl-serine modification	GO_BiologicalProcess	1.38099e-10	53.4392	101
GO:1901700	response to oxygen-containing compound	GO_BiologicalProcess	1.43745e-10	41.1491	265
GO:0046777	protein autophosphorylation	GO_BiologicalProcess	1.46479e-10	56.5789	86
GO:1901701	cellular response to oxygen-containing compound	GO_BiologicalProcess	1.56136e-10	43.0556	217
GO:0022627	cytosolic small ribosomal subunit	GO_CellularComponent	1.61825e-10	83.3333	35
GO:0072331	signal transduction by p53 class mediator	GO_BiologicalProcess	1.82499e-10	63.6364	63
GO:0071900	regulation of protein serine/threonine kinase activity	GO_BiologicalProcess	1.95896e-10	49.4208	128
GO:0071826	ribonucleoprotein complex subunit organization	GO_BiologicalProcess	2.03965e-10	62.037	67
GO:0000151	ubiquitin ligase complex	GO_CellularComponent	2.41825e-10	53.5135	99
GO:0031090	organelle membrane	GO_CellularComponent	2.43527e-10	37.4672	429
GO:0098796	membrane protein complex	GO_CellularComponent	2.49653e-10	41.329	255
GO:0045732	positive regulation of protein catabolic process	GO_BiologicalProcess	2.63922e-10	59.0551	75
GO:0015031	protein transport	GO_BiologicalProcess	3.43076e-10	43.2773	206
GO:0031098	stress-activated protein kinase signaling cascade	GO_BiologicalProcess	3.80339e-10	57.554	80
GO:0061136	regulation of proteasomal protein catabolic process	GO_BiologicalProcess	7.41043e-10	61.1111	66
GO:0042254	ribosome biogenesis	GO_BiologicalProcess	9.14177e-10	61.3208	65
GO:0048471	perinuclear region of cytoplasm	GO_CellularComponent	9.2796e-10	45.5056	162
GO:0051091	positive regulation of DNA-binding transcription factor activity	GO_BiologicalProcess	1.23798e-09	53.0055	97
GO:2001234	negative regulation of apoptotic signaling pathway	GO_BiologicalProcess	1.32504e-09	56.9343	78
GO:0004713	protein tyrosine kinase activity	GO_BiologicalProcess	1.38397e-09	57.6923	75
GO:0061659	ubiquitin-like protein ligase activity	GO_MolecularFunction	1.38397e-09	57.6923	75
GO:0018212	peptidyl-tyrosine modification	GO_BiologicalProcess	1.50344e-09	49.7854	116
GO:0050793	regulation of developmental process	GO_BiologicalProcess	1.54468e-09	38.1607	361
GO:0043122	regulation of I-kappaB kinase/NF-kappaB signaling	GO_BiologicalProcess	1.80599e-09	57.8125	74
GO:0042127	regulation of cell population proliferation	GO_BiologicalProcess	1.94284e-09	39.1688	311
GO:0051336	regulation of hydrolase activity	GO_BiologicalProcess	1.95953e-09	41.8216	225
GO:0007005	mitochondrion organization	GO_BiologicalProcess	2.1493e-09	46.9799	140
GO:0006974	cellular response to DNA damage stimulus	GO_BiologicalProcess	2.22639e-09	42.1569	215
GO:0002682	regulation of immune system process	GO_BiologicalProcess	2.36294e-09	40.0881	273
GO:1903829	positive regulation of cellular protein localization	GO_BiologicalProcess	2.44838e-09	54.8387	85
GO:0052547	regulation of peptidase activity	GO_BiologicalProcess	2.53136e-09	47.7941	130
GO:0016458	gene silencing	GO_BiologicalProcess	2.5918e-09	62.2449	61
GO:1903507	negative regulation of nucleic acid-templated transcription	GO_BiologicalProcess	3.03986e-09	39.8852	278
GO:0016604	nuclear body	GO_CellularComponent	3.85913e-09	39.9417	274
GO:0007010	cytoskeleton organization	GO_BiologicalProcess	3.87228e-09	39.8561	277
GO:0033674	positive regulation of kinase activity	GO_BiologicalProcess	4.33809e-09	46.0568	146
GO:0006979	response to oxidative stress	GO_BiologicalProcess	5.27178e-09	51.269	101
GO:0007249	I-kappaB kinase/NF-kappaB signaling	GO_BiologicalProcess	5.36693e-09	55.5556	80
GO:0071453	cellular response to oxygen levels	GO_BiologicalProcess	5.66072e-09	63.9535	55
GO:0003729	mRNA binding	GO_MolecularFunction	6.04176e-09	56.9231	74
GO:0051403	stress-activated MAPK cascade	GO_BiologicalProcess	8.23333e-09	56.2963	76
GO:0052548	regulation of endopeptidase activity	GO_BiologicalProcess	8.93195e-09	48.0315	122
GO:0016441	posttranscriptional gene silencing	GO_BiologicalProcess	1.0426e-08	66.2162	49
GO:0006886	intracellular protein transport	GO_BiologicalProcess	1.23328e-08	46.9534	131
GO:0004197	cysteine-type endopeptidase activity	GO_BiologicalProcess	1.34858e-08	49.3274	110
GO:0005813	centrosome	GO_CellularComponent	1.39017e-08	41.5058	215
GO:0062197	cellular response to chemical stress	GO_BiologicalProcess	2.16755e-08	52.3256	90
GO:0043086	negative regulation of catalytic activity	GO_BiologicalProcess	2.2697e-08	43.0622	180
GO:0034599	cellular response to oxidative stress	GO_BiologicalProcess	2.2846e-08	55	77
GO:0043603	cellular amide metabolic process	GO_BiologicalProcess	2.30533e-08	41.4397	213
GO:1905897	regulation of response to endoplasmic reticulum stress	GO_BiologicalProcess	2.31662e-08	71.4286	40
GO:0051092	positive regulation of NF-kappaB transcription factor activity	GO_BiologicalProcess	2.45129e-08	57.8947	66
GO:1903322	positive regulation of protein modification by small protein conjugation or removal	GO_BiologicalProcess	2.49798e-08	59.8039	61
GO:0010243	response to organonitrogen compound	GO_BiologicalProcess	2.58194e-08	43.9678	164
GO:1901698	response to nitrogen compound	GO_BiologicalProcess	2.8162e-08	42.9952	178
GO:0001784	phosphotyrosine residue binding	GO_MolecularFunction	2.95347e-08	82.8571	29
GO:0016192	vesicle-mediated transport	GO_BiologicalProcess	3.47706e-08	39.6923	258
GO:1903364	positive regulation of cellular protein catabolic process	GO_BiologicalProcess	4.82135e-08	62.3529	53
GO:0051438	regulation of ubiquitin-protein transferase activity	GO_BiologicalProcess	5.24194e-08	78.0488	32
GO:0045309	protein phosphorylated amino acid binding	GO_MolecularFunction	5.7838e-08	76.7442	33
GO:0071495	cellular response to endogenous stimulus	GO_BiologicalProcess	5.90824e-08	39.7456	250
GO:1901796	regulation of signal transduction by p53 class mediator	GO_BiologicalProcess	6.24785e-08	71.6981	38
GO:2000116	regulation of cysteine-type endopeptidase activity	GO_BiologicalProcess	6.38014e-08	51.4286	90
GO:0031967	organelle envelope	GO_CellularComponent	7.46259e-08	40.5018	226
GO:0035195	gene silencing by miRNA	GO_BiologicalProcess	7.76068e-08	66.1765	45
GO:0006325	chromatin organization	GO_BiologicalProcess	7.86863e-08	42.1769	186
GO:0005681	spliceosomal complex	GO_CellularComponent	1.00702e-07	54.4118	74
GO:0097191	extrinsic apoptotic signaling pathway	GO_BiologicalProcess	1.17784e-07	55.0388	71
GO:0050821	protein stabilization	GO_BiologicalProcess	1.23979e-07	53.0201	79
GO:1905368	peptidase complex	GO_CellularComponent	1.32619e-07	68.9655	40
GO:0010942	positive regulation of cell death	GO_BiologicalProcess	1.36551e-07	44.3114	148
GO:0008284	positive regulation of cell population proliferation	GO_BiologicalProcess	1.73242e-07	41.4376	196
GO:0051348	negative regulation of transferase activity	GO_BiologicalProcess	1.85455e-07	50.8671	88
GO:0032434	regulation of proteasomal ubiquitin-dependent protein catabolic process	GO_BiologicalProcess	1.91398e-07	62.8205	49
GO:0032204	regulation of telomere maintenance	GO_BiologicalProcess	2.01737e-07	64.3836	47
GO:0070482	response to oxygen levels	GO_BiologicalProcess	2.03252e-07	53.5714	75
GO:0000723	telomere maintenance	GO_BiologicalProcess	2.06815e-07	57.5472	61
GO:0042326	negative regulation of phosphorylation	GO_BiologicalProcess	2.28729e-07	48.3568	103
GO:0016569	covalent chromatin modification	GO_BiologicalProcess	2.61472e-07	44.1088	146
GO:0005102	signaling receptor binding	GO_MolecularFunction	3.00503e-07	38.2667	287
GO:0016570	histone modification	GO_BiologicalProcess	3.24625e-07	44.2368	142
GO:0051052	regulation of DNA metabolic process	GO_BiologicalProcess	3.24655e-07	46.5863	116
GO:0004707	MAP kinase activity	GO_BiologicalProcess	3.41714e-07	50.5747	88
GO:0043068	positive regulation of programmed cell death	GO_BiologicalProcess	3.93081e-07	45.0512	132
GO:0016477	cell migration	GO_BiologicalProcess	3.98928e-07	37.9795	297
GO:0043281	regulation of cysteine-type endopeptidase activity involved in apoptotic process	GO_BiologicalProcess	4.16735e-07	51.9737	79
GO:0010564	regulation of cell cycle process	GO_BiologicalProcess	4.91269e-07	41.7051	181
GO:0045861	negative regulation of proteolysis	GO_BiologicalProcess	5.0986e-07	49.4624	92
GO:0002253	activation of immune response	GO_BiologicalProcess	5.6693e-07	51.6129	80
GO:0045944	positive regulation of transcription by RNA polymerase II	GO_BiologicalProcess	5.85671e-07	38.5281	267
GO:0045936	negative regulation of phosphate metabolic process	GO_BiologicalProcess	6.13938e-07	46.2151	116
GO:0051239	regulation of multicellular organismal process	GO_BiologicalProcess	6.14401e-07	35.793	422
GO:0030154	cell differentiation	GO_BiologicalProcess	6.17226e-07	36.0611	401
GO:0043410	positive regulation of MAPK cascade	GO_BiologicalProcess	7.65985e-07	44.8276	130
GO:0099513	polymeric cytoskeletal fiber	GO_CellularComponent	8.15499e-07	46.1847	115
GO:0007167	enzyme linked receptor protein signaling pathway	GO_BiologicalProcess	8.73685e-07	41.5313	179
GO:0001933	negative regulation of protein phosphorylation	GO_BiologicalProcess	1.05922e-06	48.7047	94
GO:0051129	negative regulation of cellular component organization	GO_BiologicalProcess	1.1558e-06	41.9598	167
GO:0042592	homeostatic process	GO_BiologicalProcess	1.22919e-06	38.0301	278
GO:2001235	positive regulation of apoptotic signaling pathway	GO_BiologicalProcess	1.38631e-06	62.5	45
GO:0009615	response to virus	GO_BiologicalProcess	1.70188e-06	46.875	105
GO:0045860	positive regulation of protein kinase activity	GO_BiologicalProcess	1.81654e-06	44.4828	129
GO:0097153	cysteine-type endopeptidase activity involved in apoptotic process	GO_BiologicalProcess	1.95432e-06	50.625	81
GO:0007346	regulation of mitotic cell cycle	GO_BiologicalProcess	1.98303e-06	45.1128	120
GO:0098542	defense response to other organism	GO_BiologicalProcess	1.98612e-06	40.6452	189
GO:0006364	rRNA processing	GO_BiologicalProcess	2.18136e-06	63.2353	43
GO:0043123	positive regulation of I-kappaB kinase/NF-kappaB signaling	GO_BiologicalProcess	2.28952e-06	58.0645	54
GO:0044087	regulation of cellular component biogenesis	GO_BiologicalProcess	2.52669e-06	39.0285	233
GO:0036473	cell death in response to oxidative stress	GO_BiologicalProcess	2.68668e-06	69.3878	34
GO:1904666	regulation of ubiquitin protein ligase activity	GO_BiologicalProcess	2.69086e-06	87.5	21
GO:0031398	positive regulation of protein ubiquitination	GO_BiologicalProcess	2.80746e-06	60	48
GO:0050684	regulation of mRNA processing	GO_BiologicalProcess	2.92218e-06	59.5238	50
GO:2001244	positive regulation of intrinsic apoptotic signaling pathway	GO_BiologicalProcess	3.14324e-06	75.6757	28
GO:0060964	regulation of gene silencing by miRNA	GO_BiologicalProcess	3.25265e-06	73.1707	30
GO:0005783	endoplasmic reticulum	GO_CellularComponent	3.27107e-06	36.7531	326
GO:1901800	positive regulation of proteasomal protein catabolic process	GO_BiologicalProcess	3.27441e-06	65	39
GO:0071496	cellular response to external stimulus	GO_BiologicalProcess	3.33918e-06	51.3699	75
GO:0051240	positive regulation of multicellular organismal process	GO_BiologicalProcess	3.66163e-06	38.4977	246
GO:0005815	microtubule organizing center	GO_CellularComponent	3.80064e-06	38.9171	230
GO:2001236	regulation of extrinsic apoptotic signaling pathway	GO_BiologicalProcess	4.098e-06	57.6087	53
GO:0043065	positive regulation of apoptotic process	GO_BiologicalProcess	4.23399e-06	44.4043	123
GO:0048024	regulation of mRNA splicing, via spliceosome	GO_BiologicalProcess	4.29275e-06	66.0714	37
GO:0000226	microtubule cytoskeleton organization	GO_BiologicalProcess	4.36052e-06	42.6087	147
GO:0009895	negative regulation of catabolic process	GO_BiologicalProcess	4.36293e-06	47.5248	96
GO:0002831	regulation of response to biotic stimulus	GO_BiologicalProcess	4.36293e-06	47.5248	96
GO:2001243	negative regulation of intrinsic apoptotic signaling pathway	GO_BiologicalProcess	4.60555e-06	62.6866	42
GO:0007275	multicellular organism development	GO_BiologicalProcess	4.65393e-06	34.3627	523
GO:0048870	cell motility	GO_BiologicalProcess	4.79086e-06	36.8794	312
GO:1901566	organonitrogen compound biosynthetic process	GO_BiologicalProcess	4.99537e-06	37.7072	273
GO:0002684	positive regulation of immune system process	GO_BiologicalProcess	5.21732e-06	40.6818	179
GO:0006913	nucleocytoplasmic transport	GO_BiologicalProcess	5.24453e-06	51.4286	72
GO:0034660	ncRNA metabolic process	GO_BiologicalProcess	6.14442e-06	46.0526	105
GO:0006914	autophagy	GO_BiologicalProcess	6.18101e-06	44.4444	120
GO:0032101	regulation of response to external stimulus	GO_BiologicalProcess	6.21726e-06	40.5405	180
GO:1903052	positive regulation of proteolysis involved in cellular protein catabolic process	GO_BiologicalProcess	6.65061e-06	61.4286	43
GO:0051049	regulation of transport	GO_BiologicalProcess	6.66582e-06	37.0647	298
GO:0006402	mRNA catabolic process	GO_BiologicalProcess	6.78009e-06	52.8	66
GO:2001252	positive regulation of chromosome organization	GO_BiologicalProcess	6.78009e-06	52.8	66
GO:0050778	positive regulation of immune response	GO_BiologicalProcess	6.87828e-06	44.5283	118
GO:0061695	transferase complex, transferring phosphorus-containing groups	GO_CellularComponent	7.08296e-06	51.4493	71
GO:0034097	response to cytokine	GO_BiologicalProcess	7.19536e-06	41.25	165
GO:0006952	defense response	GO_BiologicalProcess	7.36547e-06	38.5762	233
GO:0002832	negative regulation of response to biotic stimulus	GO_BiologicalProcess	7.42045e-06	59.2593	48
GO:0043487	regulation of RNA stability	GO_BiologicalProcess	7.42045e-06	59.2593	48
GO:0043405	regulation of MAP kinase activity	GO_BiologicalProcess	8.13786e-06	49.1018	82
GO:0006401	RNA catabolic process	GO_BiologicalProcess	8.49615e-06	49.6815	78
GO:0007169	transmembrane receptor protein tyrosine kinase signaling pathway	GO_BiologicalProcess	1.00582e-05	44.5736	115
GO:0048285	organelle fission	GO_BiologicalProcess	1.06773e-05	45.2282	109
GO:0050777	negative regulation of immune response	GO_BiologicalProcess	1.1169e-05	56.5217	52
GO:0071456	cellular response to hypoxia	GO_BiologicalProcess	1.20559e-05	60.274	44
GO:0048027	mRNA 5'-UTR binding	GO_MolecularFunction	1.21099e-05	84	21
GO:0071902	positive regulation of protein serine/threonine kinase activity	GO_BiologicalProcess	1.21263e-05	48.0663	87
GO:0072657	protein localization to membrane	GO_BiologicalProcess	1.2483e-05	43.7722	123
GO:0051054	positive regulation of DNA metabolic process	GO_BiologicalProcess	1.26217e-05	50.3401	74
GO:0034249	negative regulation of cellular amide metabolic process	GO_BiologicalProcess	1.33917e-05	53.5714	60
GO:0003676	nucleic acid binding	GO_MolecularFunction	1.38885e-05	34.0304	537
GO:0070161	anchoring junction	GO_CellularComponent	1.39838e-05	43.0464	130
GO:0006259	DNA metabolic process	GO_BiologicalProcess	1.48741e-05	39.596	196
GO:0071013	catalytic step 2 spliceosome	GO_CellularComponent	1.52344e-05	57.8313	48
GO:0017148	negative regulation of translation	GO_BiologicalProcess	1.77589e-05	55.7895	53
GO:0008631	intrinsic apoptotic signaling pathway in response to oxidative stress	GO_BiologicalProcess	1.86084e-05	79.3103	23
GO:0032206	positive regulation of telomere maintenance	GO_BiologicalProcess	1.97419e-05	69.7674	30
GO:0070371	ERK1 and ERK2 cascade	GO_BiologicalProcess	2.21258e-05	47.5138	86
GO:0031982	vesicle	GO_CellularComponent	2.48002e-05	36.4817	309
GO:0055106	ubiquitin-protein transferase regulator activity	GO_BiologicalProcess	2.59871e-05	100	14
GO:0005844	polysome	GO_CellularComponent	2.79239e-05	63.7931	37
GO:0051345	positive regulation of hydrolase activity	GO_BiologicalProcess	3.00767e-05	41.994	139
GO:0099081	supramolecular polymer	GO_CellularComponent	3.00767e-05	41.994	139
GO:0043254	regulation of protein-containing complex assembly	GO_BiologicalProcess	3.02762e-05	44.1406	113
GO:0031334	positive regulation of protein-containing complex assembly	GO_BiologicalProcess	3.02797e-05	48.7342	77
GO:0009991	response to extracellular stimulus	GO_BiologicalProcess	3.04931e-05	51.145	67
GO:0005819	spindle	GO_CellularComponent	3.08196e-05	44.4	111
GO:0051668	localization within membrane	GO_BiologicalProcess	3.1617e-05	42.042	140
GO:0045824	negative regulation of innate immune response	GO_BiologicalProcess	3.16932e-05	66	33
GO:0048731	system development	GO_BiologicalProcess	3.36968e-05	34.2272	485
GO:0016072	rRNA metabolic process	GO_BiologicalProcess	3.47674e-05	58.4416	45
GO:0034502	protein localization to chromosome	GO_BiologicalProcess	3.56698e-05	57.1429	48
GO:0043130	ubiquitin binding	GO_MolecularFunction	3.59487e-05	66.6667	32
GO:0000904	cell morphogenesis involved in differentiation	GO_BiologicalProcess	3.66162e-05	50.7576	67
GO:0042770	signal transduction in response to DNA damage	GO_BiologicalProcess	3.66162e-05	50.7576	67
GO:0007254	JNK cascade	GO_BiologicalProcess	3.83221e-05	54.5455	54
GO:0003713	transcription coactivator activity	GO_BiologicalProcess	3.90363e-05	47.4576	84
GO:0070302	regulation of stress-activated protein kinase signaling cascade	GO_BiologicalProcess	3.94046e-05	53.9216	55
GO:0051098	regulation of binding	GO_BiologicalProcess	4.04772e-05	45.2915	101
GO:0140053	mitochondrial gene expression	GO_BiologicalProcess	4.17252e-05	62.7119	37
GO:0031589	cell-substrate adhesion	GO_BiologicalProcess	4.3594e-05	46.3918	90
GO:0035639	purine ribonucleoside triphosphate binding	GO_MolecularFunction	4.58475e-05	40.7216	158
GO:0003714	transcription corepressor activity	GO_BiologicalProcess	4.78964e-05	56.4706	48
GO:0043488	regulation of mRNA stability	GO_BiologicalProcess	5.00753e-05	59.1549	42
GO:0051444	negative regulation of ubiquitin-protein transferase activity	GO_BiologicalProcess	5.0729e-05	89.4737	17
GO:0032102	negative regulation of response to external stimulus	GO_BiologicalProcess	5.36205e-05	46.7742	87
GO:1903008	organelle disassembly	GO_BiologicalProcess	5.45233e-05	63.1579	36
GO:0060968	regulation of gene silencing	GO_BiologicalProcess	5.45233e-05	63.1579	36
GO:0016607	nuclear speck	GO_CellularComponent	6.46207e-05	41.9558	133
GO:0031667	response to nutrient levels	GO_BiologicalProcess	6.49957e-05	51.2195	63
GO:0031330	negative regulation of cellular catabolic process	GO_BiologicalProcess	6.62509e-05	47.3684	81
GO:0071705	nitrogen compound transport	GO_BiologicalProcess	7.10294e-05	36.9444	266
GO:0051270	regulation of cellular component movement	GO_BiologicalProcess	7.16254e-05	37.5	240
GO:0004175	endopeptidase activity	GO_BiologicalProcess	7.71132e-05	40.0978	164
GO:0008233	peptidase activity	GO_BiologicalProcess	8.12562e-05	38.294	211
GO:0034504	protein localization to nucleus	GO_BiologicalProcess	8.29698e-05	50	67
GO:0030334	regulation of cell migration	GO_BiologicalProcess	8.52871e-05	38.0454	218
GO:0040012	regulation of locomotion	GO_BiologicalProcess	8.6211e-05	37.6623	232
GO:0032182	ubiquitin-like protein binding	GO_MolecularFunction	8.78618e-05	62.069	36
GO:0061013	regulation of mRNA catabolic process	GO_BiologicalProcess	8.8474e-05	56.7901	46
GO:0005665	RNA polymerase II, core complex	GO_CellularComponent	9.1674e-05	100	13
GO:0008092	cytoskeletal protein binding	GO_MolecularFunction	9.17897e-05	39.6752	171
GO:0000280	nuclear division	GO_BiologicalProcess	9.33306e-05	45.2381	95
GO:0002181	cytoplasmic translation	GO_BiologicalProcess	9.76368e-05	66.6667	30
GO:0010952	positive regulation of peptidase activity	GO_BiologicalProcess	0.000100078	49.2857	69
GO:0045595	regulation of cell differentiation	GO_BiologicalProcess	0.000100136	38.2514	210
GO:0000819	sister chromatid segregation	GO_BiologicalProcess	0.000103052	49.6296	67
GO:0001666	response to hypoxia	GO_BiologicalProcess	0.000110817	50.3937	64
GO:2000060	positive regulation of ubiquitin-dependent protein catabolic process	GO_BiologicalProcess	0.000111297	62.5	35
GO:1904356	regulation of telomere maintenance via telomere lengthening	GO_BiologicalProcess	0.000111297	62.5	35
GO:0033993	response to lipid	GO_BiologicalProcess	0.000120317	41.7722	132
GO:0042645	mitochondrial nucleoid	GO_CellularComponent	0.000122136	68.2927	28
GO:0030155	regulation of cell adhesion	GO_BiologicalProcess	0.000130627	40.2564	157
GO:2000145	regulation of cell motility	GO_BiologicalProcess	0.000135225	37.6451	227
GO:0048468	cell development	GO_BiologicalProcess	0.000136336	39.6714	169
GO:0000122	negative regulation of transcription by RNA polymerase II	GO_BiologicalProcess	0.000142919	39.3258	175
GO:2001020	regulation of response to DNA damage stimulus	GO_BiologicalProcess	0.000146628	47.0588	80
GO:0007004	telomere maintenance via telomerase	GO_BiologicalProcess	0.000151927	61.0169	36
GO:0022603	regulation of anatomical structure morphogenesis	GO_BiologicalProcess	0.000154007	39.9504	161
GO:1901699	cellular response to nitrogen compound	GO_BiologicalProcess	0.000164128	42.1233	123
GO:0051094	positive regulation of developmental process	GO_BiologicalProcess	0.000164356	38.3721	198
GO:0032436	positive regulation of proteasomal ubiquitin-dependent protein catabolic process	GO_BiologicalProcess	0.000175862	64.5833	31
GO:0032210	regulation of telomere maintenance via telomerase	GO_BiologicalProcess	0.000175862	64.5833	31
GO:0032872	regulation of stress-activated MAPK cascade	GO_BiologicalProcess	0.000181016	53	53
GO:0031668	cellular response to extracellular stimulus	GO_BiologicalProcess	0.000186435	51.8519	56
GO:0045088	regulation of innate immune response	GO_BiologicalProcess	0.000187943	50.4132	61
GO:0017076	purine nucleotide binding	GO_MolecularFunction	0.000190307	39.1892	174
GO:0070848	response to growth factor	GO_BiologicalProcess	0.000192973	40.9357	140
GO:0140534	endoplasmic reticulum protein-containing complex	GO_CellularComponent	0.000195476	54.5455	48
GO:0071417	cellular response to organonitrogen compound	GO_BiologicalProcess	0.000204625	42.9119	112
GO:0072659	protein localization to plasma membrane	GO_BiologicalProcess	0.000207705	47.2393	77
GO:0034446	substrate adhesion-dependent cell spreading	GO_BiologicalProcess	0.000209413	60.6557	37
GO:0018107	peptidyl-threonine phosphorylation	GO_BiologicalProcess	0.000223292	57.7465	41
GO:0030330	DNA damage response, signal transduction by p53 class mediator	GO_BiologicalProcess	0.000233237	61.8182	34
GO:0071363	cellular response to growth factor stimulus	GO_BiologicalProcess	0.000236202	41.0876	136
GO:0043484	regulation of RNA splicing	GO_BiologicalProcess	0.000237286	52.4752	53
GO:1990778	protein localization to cell periphery	GO_BiologicalProcess	0.000241503	46.2857	81
GO:0050792	regulation of viral process	GO_BiologicalProcess	0.00027334	48	72
GO:1904667	negative regulation of ubiquitin protein ligase activity	GO_BiologicalProcess	0.00027605	93.3333	14
GO:0019199	transmembrane receptor protein kinase activity	GO_BiologicalProcess	0.000281101	59.6774	37
GO:0019866	organelle inner membrane	GO_CellularComponent	0.000283099	45.5026	86
GO:0034614	cellular response to reactive oxygen species	GO_BiologicalProcess	0.000296045	55.6962	44
GO:0010950	positive regulation of endopeptidase activity	GO_BiologicalProcess	0.000300572	49.2308	64
GO:1900180	regulation of protein localization to nucleus	GO_BiologicalProcess	0.000306073	57.971	40
GO:0010833	telomere maintenance via telomere lengthening	GO_BiologicalProcess	0.000306073	57.971	40
GO:0060249	anatomical structure homeostasis	GO_BiologicalProcess	0.000310046	45.6522	84
GO:0031347	regulation of defense response	GO_BiologicalProcess	0.000322646	42.3792	114
GO:2000059	negative regulation of ubiquitin-dependent protein catabolic process	GO_BiologicalProcess	0.000331382	68.4211	26
GO:0097525	spliceosomal snRNP complex	GO_CellularComponent	0.000331382	68.4211	26
GO:0045121	membrane raft	GO_CellularComponent	0.000346424	46.4286	78
GO:0006091	generation of precursor metabolites and energy	GO_BiologicalProcess	0.00034669	45.3125	87
GO:0070059	intrinsic apoptotic signaling pathway in response to endoplasmic reticulum stress	GO_BiologicalProcess	0.000392272	70.5882	24
GO:1900182	positive regulation of protein localization to nucleus	GO_BiologicalProcess	0.000406782	63.8298	30
GO:0017111	nucleoside-triphosphatase activity	GO_MolecularFunction	0.000443363	38.7665	176
GO:0070372	regulation of ERK1 and ERK2 cascade	GO_BiologicalProcess	0.000457976	46.3855	77
GO:0098687	chromosomal region	GO_CellularComponent	0.000466386	44.898	88
GO:0000781	chromosome, telomeric region	GO_CellularComponent	0.00047506	54.1176	46
GO:1902882	regulation of response to oxidative stress	GO_BiologicalProcess	0.00047507	64.4444	29
GO:0030532	small nuclear ribonucleoprotein complex	GO_CellularComponent	0.00047507	64.4444	29
GO:2001056	positive regulation of cysteine-type endopeptidase activity	GO_BiologicalProcess	0.000500993	51.4019	55
GO:0051640	organelle localization	GO_BiologicalProcess	0.000525735	43.4783	100
GO:0005874	microtubule	GO_CellularComponent	0.000532257	45.977	80
GO:0019902	phosphatase binding	GO_MolecularFunction	0.000537604	49.2063	62
GO:0003730	mRNA 3'-UTR binding	GO_MolecularFunction	0.000539181	60.3448	35
GO:0140603	ATP hydrolysis activity	GO_MolecularFunction	0.000550875	59.0164	36
GO:0008094	ATPase, acting on DNA	GO_MolecularFunction	0.000556791	52.0408	51
GO:0007569	cell aging	GO_BiologicalProcess	0.000562772	57.3529	39
GO:0044772	mitotic cell cycle phase transition	GO_BiologicalProcess	0.000569396	43.29	100
GO:0000302	response to reactive oxygen species	GO_BiologicalProcess	0.000570049	51.4563	53
GO:0031348	negative regulation of defense response	GO_BiologicalProcess	0.00058715	50.9259	55
GO:0034330	cell junction organization	GO_BiologicalProcess	0.000649288	43.6364	96
GO:0031966	mitochondrial membrane	GO_CellularComponent	0.000659871	42.0074	113
GO:0000166	nucleotide binding	GO_MolecularFunction	0.000700748	37.5691	204
GO:0015629	actin cytoskeleton	GO_CellularComponent	0.000713794	42.5703	106
GO:0071396	cellular response to lipid	GO_BiologicalProcess	0.000713794	42.5703	106
GO:0042274	ribosomal small subunit biogenesis	GO_BiologicalProcess	0.00073008	84.2105	16
GO:0004386	helicase activity	GO_MolecularFunction	0.000730476	55.2632	42
GO:0043491	protein kinase B signaling	GO_BiologicalProcess	0.000736324	50	57
GO:0005524	ATP binding	GO_MolecularFunction	0.000738105	45.1087	83
GO:0031669	cellular response to nutrient levels	GO_BiologicalProcess	0.000765109	51.4851	52
GO:0098813	nuclear chromosome segregation	GO_BiologicalProcess	0.000781646	46.7949	73
GO:0044770	cell cycle phase transition	GO_BiologicalProcess	0.00079705	41.2162	122
GO:0043280	positive regulation of cysteine-type endopeptidase activity involved in apoptotic process	GO_BiologicalProcess	0.000800383	52.6882	49
GO:1901653	cellular response to peptide	GO_BiologicalProcess	0.000811309	48.1481	65
GO:2001251	negative regulation of chromosome organization	GO_BiologicalProcess	0.000812592	56.5217	39
GO:0071345	cellular response to cytokine stimulus	GO_BiologicalProcess	0.000820901	40.1734	139
GO:0006469	negative regulation of protein kinase activity	GO_BiologicalProcess	0.000835851	48.4615	63
GO:0032555	purine ribonucleotide binding	GO_MolecularFunction	0.000837349	38.6728	169
GO:0031648	protein destabilization	GO_BiologicalProcess	0.00089825	68.5714	24
GO:0005740	mitochondrial envelope	GO_CellularComponent	0.000910935	41.2371	120
GO:0097708	intracellular vesicle	GO_CellularComponent	0.000923635	35.9146	269
GO:0042177	negative regulation of protein catabolic process	GO_BiologicalProcess	0.000976323	53.4884	46
GO:0033135	regulation of peptidyl-serine phosphorylation	GO_BiologicalProcess	0.000976323	53.4884	46
GO:1904358	positive regulation of telomere maintenance via telomere lengthening	GO_BiologicalProcess	0.000982902	69.697	23
GO:0070199	establishment of protein localization to chromosome	GO_BiologicalProcess	0.00104088	78.2609	18
GO:2001237	negative regulation of extrinsic apoptotic signaling pathway	GO_BiologicalProcess	0.00105274	60.3774	32
GO:1903312	negative regulation of mRNA metabolic process	GO_BiologicalProcess	0.00105274	60.3774	32
GO:1903573	negative regulation of response to endoplasmic reticulum stress	GO_BiologicalProcess	0.00105572	70.9677	22
GO:0005743	mitochondrial inner membrane	GO_CellularComponent	0.00106601	45.1977	80
GO:0035966	response to topologically incorrect protein	GO_BiologicalProcess	0.00107519	57.8125	37
GO:0016462	pyrophosphatase activity	GO_MolecularFunction	0.00107908	37.9877	185
GO:0003700	DNA-binding transcription factor activity	GO_BiologicalProcess	0.00109989	35.8768	268
GO:0015036	disulfide oxidoreductase activity	GO_MolecularFunction	0.00110849	76	19
GO:0043406	positive regulation of MAP kinase activity	GO_BiologicalProcess	0.00112349	48.4375	62
GO:0036475	neuron death in response to oxidative stress	GO_BiologicalProcess	0.00112416	100	11
GO:1903203	regulation of oxidative stress-induced neuron death	GO_BiologicalProcess	0.00112416	100	11
GO:1990948	ubiquitin ligase inhibitor activity	GO_BiologicalProcess	0.00112416	100	11
GO:2000637	positive regulation of gene silencing by miRNA	GO_BiologicalProcess	0.00112616	74.0741	20
GO:0001817	regulation of cytokine production	GO_BiologicalProcess	0.0011374	38.3929	172
GO:0051817	modulation of process of other organism involved in symbiotic interaction	GO_BiologicalProcess	0.0011482	54.4304	43
GO:0043433	negative regulation of DNA-binding transcription factor activity	GO_BiologicalProcess	0.0011866	49.1525	58
GO:1901652	response to peptide	GO_BiologicalProcess	0.00123028	46.6667	70
GO:0070201	regulation of establishment of protein localization	GO_BiologicalProcess	0.00125268	42.0635	106
GO:0044089	positive regulation of cellular component biogenesis	GO_BiologicalProcess	0.00125456	40.7166	125
GO:0016922	nuclear receptor binding	GO_MolecularFunction	0.00130833	50.4762	53
GO:0006278	RNA-dependent DNA biosynthetic process	GO_BiologicalProcess	0.00136025	54.6667	41
GO:0072655	establishment of protein localization to mitochondrion	GO_BiologicalProcess	0.00136884	60	33
GO:0016234	inclusion body	GO_CellularComponent	0.00139958	56.9231	37
GO:0043021	ribonucleoprotein complex binding	GO_MolecularFunction	0.00149644	53.75	43
GO:0071407	cellular response to organic cyclic compound	GO_BiologicalProcess	0.00150201	41.6667	110
GO:1904951	positive regulation of establishment of protein localization	GO_BiologicalProcess	0.00155606	46.4052	71
GO:1904292	regulation of ERAD pathway	GO_BiologicalProcess	0.0015602	87.5	14
GO:0009653	anatomical structure morphogenesis	GO_BiologicalProcess	0.00163262	35.0917	306
GO:0046983	protein dimerization activity	GO_MolecularFunction	0.00167341	36.1233	246
GO:0001816	cytokine production	GO_BiologicalProcess	0.0016805	38.1898	173
GO:0006898	receptor-mediated endocytosis	GO_BiologicalProcess	0.00168985	47.7273	63
GO:0043620	regulation of DNA-templated transcription in response to stress	GO_BiologicalProcess	0.00169506	65.7895	25
GO:0033673	negative regulation of kinase activity	GO_BiologicalProcess	0.0017492	46.8531	67
GO:0098827	endoplasmic reticulum subcompartment	GO_CellularComponent	0.00175448	40.3175	127
GO:1901990	regulation of mitotic cell cycle phase transition	GO_BiologicalProcess	0.00176808	45.0292	77
GO:0033138	positive regulation of peptidyl-serine phosphorylation	GO_BiologicalProcess	0.00176855	54.7945	40
GO:0032479	regulation of type I interferon production	GO_BiologicalProcess	0.0018996	57.1429	36
GO:0032606	type I interferon production	GO_BiologicalProcess	0.0018996	57.1429	36
GO:0045787	positive regulation of cell cycle	GO_BiologicalProcess	0.00190582	44.3243	82
GO:0016667	oxidoreductase activity, acting on a sulfur group of donors	GO_MolecularFunction	0.00193097	66.6667	24
GO:0046824	positive regulation of nucleocytoplasmic transport	GO_BiologicalProcess	0.00193097	66.6667	24
GO:0034708	methyltransferase complex	GO_CellularComponent	0.00199682	53.8462	42
GO:0038061	NIK/NF-kappaB signaling	GO_BiologicalProcess	0.00199682	53.8462	42
GO:0002683	negative regulation of immune system process	GO_BiologicalProcess	0.00199705	43.7186	87
GO:0042803	protein homodimerization activity	GO_MolecularFunction	0.00210271	36.8881	211
GO:0042605	peptide antigen binding	GO_MolecularFunction	0.00214722	83.3333	15
GO:0000422	autophagy of mitochondrion	GO_BiologicalProcess	0.00217647	67.6471	23
GO:0008180	COP9 signalosome	GO_CellularComponent	0.00217647	67.6471	23
GO:2000278	regulation of DNA biosynthetic process	GO_BiologicalProcess	0.00232954	51.0417	49
GO:1902850	microtubule cytoskeleton organization involved in mitosis	GO_BiologicalProcess	0.00243118	50.495	51
GO:0045202	synapse	GO_CellularComponent	0.00249783	46.2585	68
GO:1902175	regulation of oxidative stress-induced intrinsic apoptotic signaling pathway	GO_BiologicalProcess	0.00259369	80	16
GO:0072686	mitotic spindle	GO_CellularComponent	0.00264781	47.3282	62
GO:0006820	anion transport	GO_BiologicalProcess	0.00267612	14.6444	35
GO:0004812	aminoacyl-tRNA ligase activity	GO_MolecularFunction	0.00283402	71.4286	20
GO:0043516	regulation of DNA damage response, signal transduction by p53 class mediator	GO_BiologicalProcess	0.00283402	71.4286	20
GO:0042175	nuclear outer membrane-endoplasmic reticulum membrane network	GO_CellularComponent	0.00283505	40	128
GO:0051099	positive regulation of binding	GO_BiologicalProcess	0.00290178	49.1071	55
GO:0000118	histone deacetylase complex	GO_CellularComponent	0.00290547	63.4146	26
GO:0002764	immune response-regulating signaling pathway	GO_BiologicalProcess	0.00290843	48.7179	57
GO:0000070	mitotic sister chromatid segregation	GO_BiologicalProcess	0.00290843	48.7179	57
GO:0050851	antigen receptor-mediated signaling pathway	GO_BiologicalProcess	0.00301666	51.6854	46
GO:0097435	supramolecular fiber organization	GO_BiologicalProcess	0.00307951	39.528	134
GO:0097472	cyclin-dependent protein kinase activity	GO_BiologicalProcess	0.00340953	60.4167	29
GO:0098794	postsynapse	GO_CellularComponent	0.00348932	56.4516	35
GO:0051983	regulation of chromosome segregation	GO_BiologicalProcess	0.00360065	58.1818	32
GO:0000380	alternative mRNA splicing, via spliceosome	GO_BiologicalProcess	0.00365102	62.7907	27
GO:0072332	intrinsic apoptotic signaling pathway by p53 class mediator	GO_BiologicalProcess	0.00365102	62.7907	27
GO:0010810	regulation of cell-substrate adhesion	GO_BiologicalProcess	0.00373735	47.5806	59
GO:0045087	innate immune response	GO_BiologicalProcess	0.00375964	40.4762	119
GO:0019903	protein phosphatase binding	GO_MolecularFunction	0.0038739	51.1111	46
GO:0048025	negative regulation of mRNA splicing, via spliceosome	GO_BiologicalProcess	0.00391237	100	10
GO:0051656	establishment of organelle localization	GO_BiologicalProcess	0.00396218	44.8485	74
GO:0003684	damaged DNA binding	GO_MolecularFunction	0.00397166	64.8649	24
GO:0071897	DNA biosynthetic process	GO_BiologicalProcess	0.0045065	46.9697	62
GO:0043618	regulation of transcription from RNA polymerase II promoter in response to stress	GO_BiologicalProcess	0.00459918	65.7143	23
GO:0060627	regulation of vesicle-mediated transport	GO_BiologicalProcess	0.00466829	41.5638	101
GO:0042611	MHC protein complex	GO_CellularComponent	0.00480152	86.6667	13
GO:0030554	adenyl nucleotide binding	GO_MolecularFunction	0.00484823	42.3423	94
GO:0051050	positive regulation of transport	GO_BiologicalProcess	0.0049154	37.6652	171
GO:0016605	PML body	GO_CellularComponent	0.00502395	55.5556	35
GO:0101005	deubiquitinase activity	GO_BiologicalProcess	0.0051283	51.1364	45
GO:0043409	negative regulation of MAPK cascade	GO_BiologicalProcess	0.0051283	51.1364	45
GO:0034329	cell junction assembly	GO_BiologicalProcess	0.00525027	44.7853	73
GO:0006897	endocytosis	GO_BiologicalProcess	0.00543018	42.3963	92
GO:0002020	protease binding	GO_MolecularFunction	0.00557538	48.2143	54
GO:0001667	ameboidal-type cell migration	GO_BiologicalProcess	0.00566299	41.2955	102
GO:0036503	ERAD pathway	GO_BiologicalProcess	0.0056898	54.4118	37
GO:0050730	regulation of peptidyl-tyrosine phosphorylation	GO_BiologicalProcess	0.00587416	44.5122	73
GO:0005789	endoplasmic reticulum membrane	GO_CellularComponent	0.00591336	39.8693	122
GO:0002768	immune response-regulating cell surface receptor signaling pathway	GO_BiologicalProcess	0.0060956	48.2456	55
GO:0002757	immune response-activating signal transduction	GO_BiologicalProcess	0.00629773	49.0385	51
GO:0006839	mitochondrial transport	GO_BiologicalProcess	0.00637655	47.2	59
GO:0071005	U2-type precatalytic spliceosome	GO_CellularComponent	0.00637735	58.8235	30
GO:0005635	nuclear envelope	GO_CellularComponent	0.00639719	40.5109	111
GO:0006109	regulation of carbohydrate metabolic process	GO_BiologicalProcess	0.00642296	53.4247	39
GO:0019897	extrinsic component of plasma membrane	GO_CellularComponent	0.00654598	56.8966	33
GO:2000573	positive regulation of DNA biosynthetic process	GO_BiologicalProcess	0.00654598	56.8966	33
GO:0070603	SWI/SNF superfamily-type complex	GO_CellularComponent	0.00654598	56.8966	33
GO:0010821	regulation of mitochondrion organization	GO_BiologicalProcess	0.00656985	50	47
GO:0019783	ubiquitin-like protein-specific protease activity	GO_BiologicalProcess	0.00656985	50	47
GO:0042826	histone deacetylase binding	GO_MolecularFunction	0.00662173	51.8519	42
GO:0014070	response to organic cyclic compound	GO_BiologicalProcess	0.00684128	39.6774	123
GO:0004857	enzyme inhibitor activity	GO_BiologicalProcess	0.00692023	43.9306	76
GO:0010639	negative regulation of organelle organization	GO_BiologicalProcess	0.00704565	42.3256	91
GO:0050852	T cell receptor signaling pathway	GO_BiologicalProcess	0.0070725	57.4074	31
GO:0010494	cytoplasmic stress granule	GO_CellularComponent	0.00709436	61.9048	26
GO:0090398	cellular senescence	GO_BiologicalProcess	0.0071348	59.5745	28
GO:0010466	negative regulation of peptidase activity	GO_BiologicalProcess	0.00723302	46.8254	59
GO:0032607	interferon-alpha production	GO_BiologicalProcess	0.00727646	78.9474	15
GO:0015035	protein-disulfide reductase activity	GO_MolecularFunction	0.00727646	78.9474	15
GO:1902235	regulation of endoplasmic reticulum stress-induced intrinsic apoptotic signaling pathway	GO_BiologicalProcess	0.00727646	78.9474	15
GO:0032647	regulation of interferon-alpha production	GO_BiologicalProcess	0.00727646	78.9474	15
GO:0097718	disordered domain specific binding	GO_MolecularFunction	0.00760809	72	18
GO:0032147	activation of protein kinase activity	GO_BiologicalProcess	0.00775641	44.0476	74
GO:0010951	negative regulation of endopeptidase activity	GO_BiologicalProcess	0.00777211	47.1074	57
GO:0003724	RNA helicase activity	GO_MolecularFunction	0.00777372	76.1905	16
GO:0000307	cyclin-dependent protein kinase holoenzyme complex	GO_CellularComponent	0.0078389	73.913	17
GO:0022625	cytosolic large ribosomal subunit	GO_CellularComponent	0.0078389	73.913	17
GO:1905898	positive regulation of response to endoplasmic reticulum stress	GO_BiologicalProcess	0.0078389	73.913	17
GO:1903900	regulation of viral life cycle	GO_BiologicalProcess	0.00854291	46.2687	62
GO:2000117	negative regulation of cysteine-type endopeptidase activity	GO_BiologicalProcess	0.00884405	53.5211	38
GO:0090575	RNA polymerase II transcription regulator complex	GO_CellularComponent	0.00895982	47.4576	56
GO:0051272	positive regulation of cellular component movement	GO_BiologicalProcess	0.00896154	38.4	144
GO:0010506	regulation of autophagy	GO_BiologicalProcess	0.00909011	44.2424	73
GO:0034709	methylosome	GO_CellularComponent	0.0094042	91.6667	11
GO:0045056	transcytosis	GO_BiologicalProcess	0.0094042	91.6667	11
GO:1905818	regulation of chromosome separation	GO_BiologicalProcess	0.00958204	62.5	25
GO:0042162	telomeric DNA binding	GO_MolecularFunction	0.00958204	62.5	25
GO:0030055	cell-substrate junction	GO_CellularComponent	0.00960734	46.7742	58
GO:0009888	tissue development	GO_BiologicalProcess	0.00993648	36.1921	211
GO:0043903	regulation of biological process involved in symbiotic interaction	GO_BiologicalProcess	0.0111478	52.7778	38
GO:0010769	regulation of cell morphogenesis involved in differentiation	GO_BiologicalProcess	0.011188	60.4651	26
GO:0051896	regulation of protein kinase B signaling	GO_BiologicalProcess	0.0116045	49	49
GO:0046785	microtubule polymerization	GO_BiologicalProcess	0.0116089	56.1404	32
GO:0004712	protein serine/threonine/tyrosine kinase activity	GO_BiologicalProcess	0.0124004	65.625	21
GO:0022411	cellular component disassembly	GO_BiologicalProcess	0.0130051	41.5525	91
GO:0030522	intracellular receptor signaling pathway	GO_BiologicalProcess	0.0132708	44.3038	70
GO:1903204	negative regulation of oxidative stress-induced neuron death	GO_BiologicalProcess	0.0135757	100	9
GO:0032543	mitochondrial translation	GO_BiologicalProcess	0.0135792	63.1579	24
GO:0070555	response to interleukin-1	GO_BiologicalProcess	0.0136464	53.8462	35
GO:0000959	mitochondrial RNA metabolic process	GO_BiologicalProcess	0.0142077	66.6667	20
GO:0070198	protein localization to chromosome, telomeric region	GO_BiologicalProcess	0.0142077	66.6667	20
GO:0071214	cellular response to abiotic stimulus	GO_BiologicalProcess	0.0142367	42.2111	84
GO:0035196	production of miRNAs involved in gene silencing by miRNA	GO_BiologicalProcess	0.0142982	60.9756	25
GO:0033045	regulation of sister chromatid segregation	GO_BiologicalProcess	0.0142982	60.9756	25
GO:2000147	positive regulation of cell motility	GO_BiologicalProcess	0.0143082	38.172	142
GO:0016592	mediator complex	GO_CellularComponent	0.0144928	85.7143	12
GO:1904814	regulation of protein localization to chromosome, telomeric region	GO_BiologicalProcess	0.0144928	85.7143	12
GO:0051788	response to misfolded protein	GO_BiologicalProcess	0.0144928	85.7143	12
GO:0051607	defense response to virus	GO_BiologicalProcess	0.0146096	44.898	66
GO:0004930	G protein-coupled receptor activity	GO_BiologicalProcess	0.0148111	12.0567	17
GO:0031461	cullin-RING ubiquitin ligase complex	GO_CellularComponent	0.0148113	46.3415	57
GO:0019725	cellular homeostasis	GO_BiologicalProcess	0.0150435	38.4181	136
GO:0032559	adenyl ribonucleotide binding	GO_MolecularFunction	0.0151442	41.6667	90
GO:0042594	response to starvation	GO_BiologicalProcess	0.0155757	50	44
GO:0000902	cell morphogenesis	GO_BiologicalProcess	0.0157713	40.1515	106
GO:0030010	establishment of cell polarity	GO_BiologicalProcess	0.0159753	56.3636	31
GO:0046822	regulation of nucleocytoplasmic transport	GO_BiologicalProcess	0.0159753	56.3636	31
GO:0032212	positive regulation of telomere maintenance via telomerase	GO_BiologicalProcess	0.0159845	67.8571	19
GO:0040017	positive regulation of locomotion	GO_BiologicalProcess	0.0162955	38.0952	144
GO:0070062	extracellular exosome	GO_CellularComponent	0.0163906	52	39
GO:0030433	ubiquitin-dependent ERAD pathway	GO_BiologicalProcess	0.0178474	56.8627	29
GO:0070182	DNA polymerase binding	GO_MolecularFunction	0.0181263	81.25	13
GO:0070200	establishment of protein localization to telomere	GO_BiologicalProcess	0.0181263	81.25	13
GO:0032727	positive regulation of interferon-alpha production	GO_BiologicalProcess	0.0181263	81.25	13
GO:0015980	energy derivation by oxidation of organic compounds	GO_BiologicalProcess	0.0182787	46.9565	54
GO:0019221	cytokine-mediated signaling pathway	GO_BiologicalProcess	0.0182882	41.3636	91
GO:0031519	PcG protein complex	GO_CellularComponent	0.0186312	61.5385	24
GO:0031593	polyubiquitin modification-dependent protein binding	GO_MolecularFunction	0.0186312	61.5385	24
GO:0006626	protein targeting to mitochondrion	GO_BiologicalProcess	0.0186312	61.5385	24
GO:0032386	regulation of intracellular transport	GO_BiologicalProcess	0.0191596	42.9379	76
GO:0072593	reactive oxygen species metabolic process	GO_BiologicalProcess	0.0195022	46.281	56
GO:0043393	regulation of protein binding	GO_BiologicalProcess	0.0195022	46.281	56
GO:1903798	regulation of production of miRNAs involved in gene silencing by miRNA	GO_BiologicalProcess	0.020161	77.7778	14
GO:0006338	chromatin remodeling	GO_BiologicalProcess	0.020161	51.3158	39
GO:0030135	coated vesicle	GO_CellularComponent	0.020161	51.3158	39
GO:0048524	positive regulation of viral process	GO_BiologicalProcess	0.0204992	52.9412	36
GO:0006810	transport	GO_BiologicalProcess	0.0205736	31.8092	647
GO:1990000	amyloid fibril formation	GO_BiologicalProcess	0.0208041	75	15
GO:0034655	nucleobase-containing compound catabolic process	GO_BiologicalProcess	0.0208101	41.3953	89
GO:1902911	protein kinase complex	GO_CellularComponent	0.0210372	55.3571	31
GO:1901987	regulation of cell cycle phase transition	GO_BiologicalProcess	0.0215676	40.9483	95
GO:0043542	endothelial cell migration	GO_BiologicalProcess	0.0216065	43.0233	74
GO:0005911	cell-cell junction	GO_CellularComponent	0.0216801	42.268	82
GO:0051702	biological process involved in interaction with symbiont	GO_BiologicalProcess	0.0217538	49.4506	45
GO:0043534	blood vessel endothelial cell migration	GO_BiologicalProcess	0.0217538	49.4506	45
GO:0051493	regulation of cytoskeleton organization	GO_BiologicalProcess	0.0218462	39.2027	118
GO:0030036	actin cytoskeleton organization	GO_BiologicalProcess	0.0229127	38.9068	121
GO:0090342	regulation of cell aging	GO_BiologicalProcess	0.0244243	63.6364	21
GO:0007044	cell-substrate junction assembly	GO_BiologicalProcess	0.0245891	53.125	34
GO:0003697	single-stranded DNA binding	GO_MolecularFunction	0.0245891	53.125	34
GO:0043154	negative regulation of cysteine-type endopeptidase activity involved in apoptotic process	GO_BiologicalProcess	0.0246394	54.0984	33
GO:0010035	response to inorganic substance	GO_BiologicalProcess	0.0251128	41.0959	90
GO:0009267	cellular response to starvation	GO_BiologicalProcess	0.0257813	50	41
GO:0046328	regulation of JNK cascade	GO_BiologicalProcess	0.025793	52.1739	36
GO:0043535	regulation of blood vessel endothelial cell migration	GO_BiologicalProcess	0.0270382	51.3514	38
GO:0071103	DNA conformation change	GO_BiologicalProcess	0.0274003	42.6136	75
GO:0005794	Golgi apparatus	GO_CellularComponent	0.0276147	34.4569	276
GO:2000026	regulation of multicellular organismal development	GO_BiologicalProcess	0.0282808	36.6738	172
GO:0019079	viral genome replication	GO_BiologicalProcess	0.0285062	47.9592	47
GO:0002218	activation of innate immune response	GO_BiologicalProcess	0.0285885	64.5161	20
GO:0042788	polysomal ribosome	GO_CellularComponent	0.0285885	64.5161	20
GO:0071108	protein K48-linked deubiquitination	GO_BiologicalProcess	0.0285885	64.5161	20
GO:0016574	histone ubiquitination	GO_BiologicalProcess	0.0290054	60	24
GO:0004705	JUN kinase activity	GO_BiologicalProcess	0.0290054	60	24
GO:1990928	response to amino acid starvation	GO_BiologicalProcess	0.0290054	60	24
GO:1904294	positive regulation of ERAD pathway	GO_BiologicalProcess	0.0298069	90.9091	10
GO:0070203	regulation of establishment of protein localization to telomere	GO_BiologicalProcess	0.0298069	90.9091	10
GO:0005685	U1 snRNP	GO_CellularComponent	0.0298069	90.9091	10
GO:0003727	single-stranded RNA binding	GO_MolecularFunction	0.0300964	57.4468	27
GO:0016579	protein deubiquitination	GO_BiologicalProcess	0.0324269	47.1154	49
GO:0007051	spindle organization	GO_BiologicalProcess	0.0325001	45.9016	56
GO:0032873	negative regulation of stress-activated MAPK cascade	GO_BiologicalProcess	0.0332619	65.5172	19
GO:0031112	positive regulation of microtubule polymerization or depolymerization	GO_BiologicalProcess	0.0332619	65.5172	19
GO:0000187	activation of MAPK activity	GO_BiologicalProcess	0.0341447	50	40
GO:0065010	extracellular membrane-bounded organelle	GO_CellularComponent	0.0341447	50	40
GO:0045727	positive regulation of translation	GO_BiologicalProcess	0.0341447	50	40
GO:0006403	RNA localization	GO_BiologicalProcess	0.0344216	50.6667	38
GO:0034470	ncRNA processing	GO_BiologicalProcess	0.0350727	42.5287	74
GO:0007091	metaphase/anaphase transition of mitotic cell cycle	GO_BiologicalProcess	0.0353358	62.8571	22
GO:0000381	regulation of alternative mRNA splicing, via spliceosome	GO_BiologicalProcess	0.0353358	62.8571	22
GO:0003725	double-stranded RNA binding	GO_MolecularFunction	0.0372125	60.5263	23
GO:0098552	side of membrane	GO_CellularComponent	0.0374134	43.2099	70
GO:0071216	cellular response to biotic stimulus	GO_BiologicalProcess	0.0379553	47.9167	46
GO:0034250	positive regulation of cellular amide metabolic process	GO_BiologicalProcess	0.0379553	47.9167	46
GO:0046540	U4/U6 x U5 tri-snRNP complex	GO_CellularComponent	0.0381805	66.6667	18
GO:0001221	transcription coregulator binding	GO_MolecularFunction	0.038757	55.7692	29
GO:0005746	mitochondrial respirasome	GO_CellularComponent	0.0388184	54.5455	30
GO:0006476	protein deacetylation	GO_BiologicalProcess	0.0388184	54.5455	30
GO:0010675	regulation of cellular carbohydrate metabolic process	GO_BiologicalProcess	0.0388184	54.5455	30
GO:0043462	regulation of ATPase activity	GO_BiologicalProcess	0.0404229	57.7778	26
GO:0010631	epithelial cell migration	GO_BiologicalProcess	0.041953	40.625	91
GO:0048041	focal adhesion assembly	GO_BiologicalProcess	0.0429529	53.3333	32
GO:0007088	regulation of mitotic nuclear division	GO_BiologicalProcess	0.0429529	53.3333	32
GO:0035278	miRNA mediated inhibition of translation	GO_BiologicalProcess	0.0430198	84.6154	11
GO:0016581	NuRD complex	GO_CellularComponent	0.0430198	84.6154	11
GO:0046700	heterocycle catabolic process	GO_BiologicalProcess	0.0431397	40.3433	94
GO:0051059	NF-kappaB binding	GO_MolecularFunction	0.0431696	68	17
GO:1905475	regulation of protein localization to membrane	GO_BiologicalProcess	0.0457744	47.4227	46
GO:0098562	cytoplasmic side of membrane	GO_CellularComponent	0.045869	49.3976	41
GO:0030234	enzyme regulator activity	GO_BiologicalProcess	0.0470351	37.3402	146
GO:0048872	homeostasis of number of cells	GO_BiologicalProcess	0.0470379	52.3077	34
GO:0001944	vasculature development	GO_BiologicalProcess	0.0477516	38.3648	122
GO:0033522	histone H2A ubiquitination	GO_BiologicalProcess	0.0479475	69.5652	16
GO:0051306	mitotic sister chromatid separation	GO_BiologicalProcess	0.0485859	61.1111	22
GO:0098800	inner mitochondrial membrane protein complex	GO_CellularComponent	0.0509298	47.8723	45
GO:0002483	antigen processing and presentation of endogenous peptide antigen	GO_BiologicalProcess	0.0511419	80	12
GO:1903747	regulation of establishment of protein localization to mitochondrion	GO_BiologicalProcess	0.0511419	80	12
GO:0016236	macroautophagy	GO_BiologicalProcess	0.0524451	43.9716	62
GO:0016573	histone acetylation	GO_BiologicalProcess	0.0524643	46.6667	49
GO:0000228	nuclear chromosome	GO_CellularComponent	0.0532939	44.4444	60
GO:0008630	intrinsic apoptotic signaling pathway in response to DNA damage	GO_BiologicalProcess	0.0544427	56	28
GO:0032069	regulation of nuclease activity	GO_BiologicalProcess	0.0544502	73.6842	14
GO:0045786	negative regulation of cell cycle	GO_BiologicalProcess	0.0544825	40.2597	93
GO:0033119	negative regulation of RNA splicing	GO_BiologicalProcess	0.0545072	76.4706	13
GO:1990381	ubiquitin-specific protease binding	GO_MolecularFunction	0.0545072	76.4706	13
GO:1903313	positive regulation of mRNA metabolic process	GO_BiologicalProcess	0.0578675	52.459	32
GO:1903363	negative regulation of cellular protein catabolic process	GO_BiologicalProcess	0.0579115	53.4483	31
GO:0051701	biological process involved in interaction with host	GO_BiologicalProcess	0.0580696	44.1176	60
GO:0140030	modification-dependent protein binding	GO_MolecularFunction	0.0580696	44.1176	60
GO:0010811	positive regulation of cell-substrate adhesion	GO_BiologicalProcess	0.0592677	51.5152	34
GO:0045931	positive regulation of mitotic cell cycle	GO_BiologicalProcess	0.0592677	51.5152	34
GO:0000910	cytokinesis	GO_BiologicalProcess	0.0595264	45.2991	53
GO:0060284	regulation of cell development	GO_BiologicalProcess	0.0595264	45.2991	53
GO:0070507	regulation of microtubule cytoskeleton organization	GO_BiologicalProcess	0.0610647	46.2264	49
GO:1990204	oxidoreductase complex	GO_CellularComponent	0.0616944	50	38
GO:0070646	protein modification by small protein removal	GO_BiologicalProcess	0.0630682	45.3782	54
GO:0008242	omega peptidase activity	GO_BiologicalProcess	0.0640751	47.7778	43
GO:0035601	protein deacylation	GO_BiologicalProcess	0.0648432	52.381	33
GO:0043489	RNA stabilization	GO_BiologicalProcess	0.0654329	61.7647	21
GO:0045785	positive regulation of cell adhesion	GO_BiologicalProcess	0.0666731	40.0881	91
GO:0006887	exocytosis	GO_BiologicalProcess	0.0679978	45.614	52
GO:0051170	import into nucleus	GO_BiologicalProcess	0.0681251	54.902	28
GO:0048514	blood vessel morphogenesis	GO_BiologicalProcess	0.0688586	38.8693	110
GO:0044270	cellular nitrogen compound catabolic process	GO_BiologicalProcess	0.0697575	39.916	95
GO:0070374	positive regulation of ERK1 and ERK2 cascade	GO_BiologicalProcess	0.0698877	45	54
GO:0060429	epithelium development	GO_BiologicalProcess	0.0705928	37.8378	126
GO:0007600	sensory perception	GO_BiologicalProcess	0.070672	12.782	17
GO:0031072	heat shock protein binding	GO_MolecularFunction	0.0725154	48.7805	40
GO:1904375	regulation of protein localization to cell periphery	GO_BiologicalProcess	0.0725154	48.7805	40
GO:0071356	cellular response to tumor necrosis factor	GO_BiologicalProcess	0.0733987	45.8716	50
GO:0006475	internal protein amino acid acetylation	GO_BiologicalProcess	0.0733987	45.8716	50
GO:0070925	organelle assembly	GO_BiologicalProcess	0.0743018	36.2256	167
GO:0000152	nuclear ubiquitin ligase complex	GO_CellularComponent	0.0748004	59.4595	22
GO:0051117	ATPase binding	GO_MolecularFunction	0.0752838	52.5424	31
GO:0016572	histone phosphorylation	GO_BiologicalProcess	0.0762468	64.2857	18
GO:1903202	negative regulation of oxidative stress-induced cell death	GO_BiologicalProcess	0.0762468	64.2857	18
GO:0043039	tRNA aminoacylation	GO_BiologicalProcess	0.0762468	64.2857	18
GO:0051897	positive regulation of protein kinase B signaling	GO_BiologicalProcess	0.0766136	50	36
GO:0000956	nuclear-transcribed mRNA catabolic process	GO_BiologicalProcess	0.0785587	51.5625	33
GO:0071702	organic substance transport	GO_BiologicalProcess	0.0792867	33.5484	312
GO:0035967	cellular response to topologically incorrect protein	GO_BiologicalProcess	0.0793248	53.5714	30
GO:0098803	respiratory chain complex	GO_CellularComponent	0.0793248	53.5714	30
GO:0051020	GTPase binding	GO_MolecularFunction	0.080381	41.8079	74
GO:0034612	response to tumor necrosis factor	GO_BiologicalProcess	0.0836548	44.7154	55
GO:0048193	Golgi vesicle transport	GO_BiologicalProcess	0.0853012	42.953	64
GO:0018205	peptidyl-lysine modification	GO_BiologicalProcess	0.0917493	39.2157	100
GO:0015711	organic anion transport	GO_BiologicalProcess	0.0927316	14	21
GO:0016004	phospholipase activator activity	GO_MolecularFunction	0.0929416	90	9
GO:0032388	positive regulation of intracellular transport	GO_BiologicalProcess	0.0944097	46.5347	47
GO:0001525	angiogenesis	GO_BiologicalProcess	0.096375	38.8679	103
GO:0051222	positive regulation of protein transport	GO_BiologicalProcess	0.0976091	43.4783	60
GO:0007160	cell-matrix adhesion	GO_BiologicalProcess	0.0994924	43.9394	58
GO:0006473	protein acetylation	GO_BiologicalProcess	0.0994924	43.9394	58
GO:0071901	negative regulation of protein serine/threonine kinase activity	GO_BiologicalProcess	0.100837	50	35
GO:1903076	regulation of protein localization to plasma membrane	GO_BiologicalProcess	0.100837	50	35
GO:0051293	establishment of spindle localization	GO_BiologicalProcess	0.102593	66.6667	16
GO:0042771	intrinsic apoptotic signaling pathway in response to DNA damage by p53 class mediator	GO_BiologicalProcess	0.102593	66.6667	16
GO:1901798	positive regulation of signal transduction by p53 class mediator	GO_BiologicalProcess	0.102593	66.6667	16
GO:0019439	aromatic compound catabolic process	GO_BiologicalProcess	0.105465	39.4191	95
GO:0051851	modulation by host of symbiont process	GO_BiologicalProcess	0.106276	51.6129	32
GO:0051093	negative regulation of developmental process	GO_BiologicalProcess	0.108934	37.8125	121
GO:0006260	DNA replication	GO_BiologicalProcess	0.109355	43.609	58
GO:0051168	nuclear export	GO_BiologicalProcess	0.110412	47.6744	41
GO:0043967	histone H4 acetylation	GO_BiologicalProcess	0.111602	53.7037	29
GO:0009725	response to hormone	GO_BiologicalProcess	0.111794	38.2759	111
GO:0008509	anion transmembrane transporter activity	GO_BiologicalProcess	0.111822	14.881	25
GO:0043467	regulation of generation of precursor metabolites and energy	GO_BiologicalProcess	0.11191	50.7463	34
GO:0032784	regulation of DNA-templated transcription, elongation	GO_BiologicalProcess	0.116127	68.1818	15
GO:0032885	regulation of polysaccharide biosynthetic process	GO_BiologicalProcess	0.116127	68.1818	15
GO:0042273	ribosomal large subunit biogenesis	GO_BiologicalProcess	0.116127	68.1818	15
GO:0055082	cellular chemical homeostasis	GO_BiologicalProcess	0.11791	37.8205	118
GO:0008625	extrinsic apoptotic signaling pathway via death domain receptors	GO_BiologicalProcess	0.122012	54	27
GO:0034113	heterotypic cell-cell adhesion	GO_BiologicalProcess	0.122012	54	27
GO:0005126	cytokine receptor binding	GO_MolecularFunction	0.122824	43.75	56
GO:0010594	regulation of endothelial cell migration	GO_BiologicalProcess	0.124049	42.9577	61
GO:0036295	cellular response to increased oxygen levels	GO_BiologicalProcess	0.124775	83.3333	10
GO:1904816	positive regulation of protein localization to chromosome, telomeric region	GO_BiologicalProcess	0.124775	83.3333	10
GO:1905268	negative regulation of chromatin organization	GO_BiologicalProcess	0.125491	60.6061	20
GO:1901797	negative regulation of signal transduction by p53 class mediator	GO_BiologicalProcess	0.128909	70	14
GO:0009617	response to bacterium	GO_BiologicalProcess	0.130406	39.1129	97
GO:0033157	regulation of intracellular protein transport	GO_BiologicalProcess	0.13202	45.045	50
GO:0045111	intermediate filament cytoskeleton	GO_CellularComponent	0.132816	49.3151	36
GO:0001568	blood vessel development	GO_BiologicalProcess	0.13288	38.0471	113
GO:0006470	protein dephosphorylation	GO_BiologicalProcess	0.133401	42.0382	66
GO:0032981	mitochondrial respiratory chain complex I assembly	GO_BiologicalProcess	0.133596	52.7273	29
GO:0006289	nucleotide-excision repair	GO_BiologicalProcess	0.136975	57.5	23
GO:1900024	regulation of substrate adhesion-dependent cell spreading	GO_BiologicalProcess	0.136975	57.5	23
GO:0061912	selective autophagy	GO_BiologicalProcess	0.136975	57.5	23
GO:0005154	epidermal growth factor receptor binding	GO_MolecularFunction	0.138781	72.2222	13
GO:0051131	chaperone-mediated protein complex assembly	GO_BiologicalProcess	0.140429	78.5714	11
GO:0043518	negative regulation of DNA damage response, signal transduction by p53 class mediator	GO_BiologicalProcess	0.140429	78.5714	11
GO:0043555	regulation of translation in response to stress	GO_BiologicalProcess	0.140429	78.5714	11
GO:1901224	positive regulation of NIK/NF-kappaB signaling	GO_BiologicalProcess	0.140832	55.814	24
GO:0050779	RNA destabilization	GO_BiologicalProcess	0.140832	55.814	24
GO:0051223	regulation of protein transport	GO_BiologicalProcess	0.143001	39.485	92
GO:1902236	negative regulation of endoplasmic reticulum stress-induced intrinsic apoptotic signaling pathway	GO_BiologicalProcess	0.143679	75	12
GO:0002833	positive regulation of response to biotic stimulus	GO_BiologicalProcess	0.144154	45.283	48
GO:0002262	myeloid cell homeostasis	GO_BiologicalProcess	0.144649	51.6667	31
GO:0098609	cell-cell adhesion	GO_BiologicalProcess	0.1473	37.2093	128
GO:0006605	protein targeting	GO_BiologicalProcess	0.150075	44.6429	50
GO:1902275	regulation of chromatin organization	GO_BiologicalProcess	0.150075	44.6429	50
GO:0032608	interferon-beta production	GO_BiologicalProcess	0.15058	58.3333	21
GO:0032648	regulation of interferon-beta production	GO_BiologicalProcess	0.15058	58.3333	21
GO:0005684	U2-type spliceosomal complex	GO_CellularComponent	0.153004	48.1013	38
GO:1901222	regulation of NIK/NF-kappaB signaling	GO_BiologicalProcess	0.154864	50.7692	33
GO:0002437	inflammatory response to antigenic stimulus	GO_BiologicalProcess	0.155749	100	7
GO:0036480	neuron intrinsic apoptotic signaling pathway in response to oxidative stress	GO_BiologicalProcess	0.155749	100	7
GO:1905618	positive regulation of miRNA mediated inhibition of translation	GO_BiologicalProcess	0.155749	100	7
GO:1903608	protein localization to cytoplasmic stress granule	GO_BiologicalProcess	0.155749	100	7
GO:1903376	regulation of oxidative stress-induced neuron intrinsic apoptotic signaling pathway	GO_BiologicalProcess	0.155749	100	7
GO:0071383	cellular response to steroid hormone stimulus	GO_BiologicalProcess	0.158217	45.5446	46
GO:0001819	positive regulation of cytokine production	GO_BiologicalProcess	0.158321	37.5796	118
GO:0051304	chromosome separation	GO_BiologicalProcess	0.161361	54.1667	26
GO:1902554	serine/threonine protein kinase complex	GO_CellularComponent	0.161361	54.1667	26
GO:0022857	transmembrane transporter activity	GO_BiologicalProcess	0.167355	21.2025	134
GO:0006354	DNA-templated transcription, elongation	GO_BiologicalProcess	0.168356	61.2903	19
GO:0051973	positive regulation of telomerase activity	GO_BiologicalProcess	0.168356	61.2903	19
GO:0010256	endomembrane system organization	GO_BiologicalProcess	0.171067	39.0756	93
GO:0048255	mRNA stabilization	GO_BiologicalProcess	0.171084	62.963	17
GO:0035239	tube morphogenesis	GO_BiologicalProcess	0.177269	37.5	120
GO:0009060	aerobic respiration	GO_BiologicalProcess	0.178261	50	33
GO:0055029	nuclear DNA-directed RNA polymerase complex	GO_CellularComponent	0.179412	49.2958	35
GO:0031984	organelle subcompartment	GO_CellularComponent	0.179577	35.2601	183
GO:0034101	erythrocyte homeostasis	GO_BiologicalProcess	0.181761	52.8302	28
GO:1904029	regulation of cyclin-dependent protein kinase activity	GO_BiologicalProcess	0.183763	56.0976	23
GO:2000351	regulation of endothelial cell apoptotic process	GO_BiologicalProcess	0.183763	56.0976	23
GO:0061024	membrane organization	GO_BiologicalProcess	0.184921	36.9014	131
GO:0032205	negative regulation of telomere maintenance	GO_BiologicalProcess	0.190613	58.8235	20
GO:2001057	reactive nitrogen species metabolic process	GO_BiologicalProcess	0.190613	58.8235	20
GO:1901342	regulation of vasculature development	GO_BiologicalProcess	0.190747	41.0405	71
GO:0043506	regulation of JUN kinase activity	GO_BiologicalProcess	0.192116	57.8947	22
GO:0006900	vesicle budding from membrane	GO_BiologicalProcess	0.192116	57.8947	22
GO:0007264	small GTPase mediated signal transduction	GO_BiologicalProcess	0.192401	42	63
GO:0060590	ATPase regulator activity	GO_BiologicalProcess	0.202205	64	16
GO:2000772	regulation of cellular senescence	GO_BiologicalProcess	0.202205	64	16
GO:0019843	rRNA binding	GO_MolecularFunction	0.202205	64	16
GO:0009314	response to radiation	GO_BiologicalProcess	0.202864	39.6313	86
GO:0017038	protein import	GO_BiologicalProcess	0.203084	48.0519	37
GO:0038127	ERBB signaling pathway	GO_BiologicalProcess	0.211196	48.6111	35
GO:0007052	mitotic spindle organization	GO_BiologicalProcess	0.211289	46.5909	41
GO:0031056	regulation of histone modification	GO_BiologicalProcess	0.211289	46.5909	41
GO:0006281	DNA repair	GO_BiologicalProcess	0.213133	37.8947	108
GO:0051346	negative regulation of hydrolase activity	GO_BiologicalProcess	0.21987	40.5405	75
GO:0001726	ruffle	GO_CellularComponent	0.226977	46.988	39
GO:0018394	peptidyl-lysine acetylation	GO_BiologicalProcess	0.228131	44.2478	50
GO:0048545	response to steroid hormone	GO_BiologicalProcess	0.228209	43.6975	52
GO:2000142	regulation of DNA-templated transcription, initiation	GO_BiologicalProcess	0.235427	62.069	18
GO:1904645	response to amyloid-beta	GO_BiologicalProcess	0.235427	62.069	18
GO:0000387	spliceosomal snRNP assembly	GO_BiologicalProcess	0.235427	62.069	18
GO:0006352	DNA-templated transcription, initiation	GO_BiologicalProcess	0.23587	50.8475	30
GO:2001021	negative regulation of response to DNA damage stimulus	GO_BiologicalProcess	0.242031	50	32
GO:1902041	regulation of extrinsic apoptotic signaling pathway via death domain receptors	GO_BiologicalProcess	0.245128	59.375	19
GO:0061980	regulatory RNA binding	GO_MolecularFunction	0.24519	56.4103	22
GO:1905269	positive regulation of chromatin organization	GO_BiologicalProcess	0.246003	49.2754	34
GO:0032496	response to lipopolysaccharide	GO_BiologicalProcess	0.249179	45.098	46
GO:0071260	cellular response to mechanical stimulus	GO_BiologicalProcess	0.26564	54.7619	23
GO:0060759	regulation of response to cytokine stimulus	GO_BiologicalProcess	0.272087	45.3608	44
GO:0032465	regulation of cytokinesis	GO_BiologicalProcess	0.273711	48	36
GO:0051443	positive regulation of ubiquitin-protein transferase activity	GO_BiologicalProcess	0.274233	66.6667	14
GO:0080164	regulation of nitric oxide metabolic process	GO_BiologicalProcess	0.274233	66.6667	14
GO:0032637	interleukin-8 production	GO_BiologicalProcess	0.281087	46.5116	40
GO:0032677	regulation of interleukin-8 production	GO_BiologicalProcess	0.281087	46.5116	40
GO:0051101	regulation of DNA binding	GO_BiologicalProcess	0.28174	48.5714	34
GO:0005768	endosome	GO_CellularComponent	0.282349	35.6044	162
GO:0034333	adherens junction assembly	GO_BiologicalProcess	0.282617	88.8889	8
GO:0150093	amyloid-beta clearance by transcytosis	GO_BiologicalProcess	0.282617	88.8889	8
GO:0005832	chaperonin-containing T-complex	GO_CellularComponent	0.282617	88.8889	8
GO:0042613	MHC class II protein complex	GO_CellularComponent	0.282617	88.8889	8
GO:0019048	modulation by virus of host process	GO_BiologicalProcess	0.282617	88.8889	8
GO:0097201	negative regulation of transcription from RNA polymerase II promoter in response to stress	GO_BiologicalProcess	0.282617	88.8889	8
GO:0035418	protein localization to synapse	GO_BiologicalProcess	0.282617	88.8889	8
GO:0005687	U4 snRNP	GO_CellularComponent	0.282617	88.8889	8
GO:0005747	mitochondrial respiratory chain complex I	GO_CellularComponent	0.286333	53.1915	25
GO:0051893	regulation of focal adhesion assembly	GO_BiologicalProcess	0.286333	53.1915	25
GO:0032870	cellular response to hormone stimulus	GO_BiologicalProcess	0.290284	38.4615	95
GO:0010632	regulation of epithelial cell migration	GO_BiologicalProcess	0.294736	40.2174	74
GO:0003779	actin binding	GO_MolecularFunction	0.299621	41.4474	63
GO:0072577	endothelial cell apoptotic process	GO_BiologicalProcess	0.302687	54.5455	24
GO:1902369	negative regulation of RNA catabolic process	GO_BiologicalProcess	0.302687	54.5455	24
GO:0010595	positive regulation of endothelial cell migration	GO_BiologicalProcess	0.311831	44.898	44
GO:0031058	positive regulation of histone modification	GO_BiologicalProcess	0.320891	50.8772	29
GO:0042542	response to hydrogen peroxide	GO_BiologicalProcess	0.320891	50.8772	29
GO:0032781	positive regulation of ATPase activity	GO_BiologicalProcess	0.321606	60	18
GO:1902414	protein localization to cell junction	GO_BiologicalProcess	0.321606	60	18
GO:0003924	GTPase activity	GO_MolecularFunction	0.322389	36.2903	135
GO:0019076	viral release from host cell	GO_BiologicalProcess	0.33529	56.7568	21
GO:0043255	regulation of carbohydrate biosynthetic process	GO_BiologicalProcess	0.343344	55	22
GO:0060965	negative regulation of gene silencing by miRNA	GO_BiologicalProcess	0.346164	70.5882	12
GO:0050686	negative regulation of mRNA processing	GO_BiologicalProcess	0.346164	70.5882	12
GO:0030904	retromer complex	GO_CellularComponent	0.346164	70.5882	12
GO:0043543	protein acylation	GO_BiologicalProcess	0.34903	40.8537	67
GO:0032886	regulation of microtubule-based process	GO_BiologicalProcess	0.34903	40.8537	67
GO:0071218	cellular response to misfolded protein	GO_BiologicalProcess	0.354014	81.8182	9
GO:0098505	G-rich strand telomeric DNA binding	GO_MolecularFunction	0.354014	81.8182	9
GO:0035173	histone kinase activity	GO_BiologicalProcess	0.354014	81.8182	9
GO:2000765	regulation of cytoplasmic translation	GO_BiologicalProcess	0.354014	81.8182	9
GO:0090085	regulation of protein deubiquitination	GO_BiologicalProcess	0.354014	81.8182	9
GO:0062012	regulation of small molecule metabolic process	GO_BiologicalProcess	0.355359	41.844	59
GO:0043112	receptor metabolic process	GO_BiologicalProcess	0.365048	44.5545	45
GO:0043168	anion binding	GO_MolecularFunction	0.3689	33.7553	240
GO:0032469	endoplasmic reticulum calcium ion homeostasis	GO_BiologicalProcess	0.370752	73.3333	11
GO:0048013	ephrin receptor signaling pathway	GO_BiologicalProcess	0.370752	73.3333	11
GO:0043047	single-stranded telomeric DNA binding	GO_MolecularFunction	0.370752	73.3333	11
GO:0090316	positive regulation of intracellular protein transport	GO_BiologicalProcess	0.370906	47.9452	35
GO:1901361	organic cyclic compound catabolic process	GO_BiologicalProcess	0.373531	38.1323	98
GO:1902176	negative regulation of oxidative stress-induced intrinsic apoptotic signaling pathway	GO_BiologicalProcess	0.377503	76.9231	10
GO:0031996	thioesterase binding	GO_MolecularFunction	0.377503	76.9231	10
GO:0009898	cytoplasmic side of plasma membrane	GO_CellularComponent	0.378141	48.5294	33
GO:0070301	cellular response to hydrogen peroxide	GO_BiologicalProcess	0.379541	53.3333	24
GO:0098978	glutamatergic synapse	GO_CellularComponent	0.379541	53.3333	24
GO:0010770	positive regulation of cell morphogenesis involved in differentiation	GO_BiologicalProcess	0.379668	57.5758	19
GO:0000149	SNARE binding	GO_MolecularFunction	0.379668	57.5758	19
GO:0002237	response to molecule of bacterial origin	GO_BiologicalProcess	0.383302	43.4783	50
GO:1990782	protein tyrosine kinase binding	GO_MolecularFunction	0.389866	50	29
GO:0071222	cellular response to lipopolysaccharide	GO_BiologicalProcess	0.396861	46.8354	37
GO:0045597	positive regulation of cell differentiation	GO_BiologicalProcess	0.406664	36.9427	116
GO:0010948	negative regulation of cell cycle process	GO_BiologicalProcess	0.406666	40	74
GO:0006875	cellular metal ion homeostasis	GO_BiologicalProcess	0.4082	38.3333	92
GO:0002821	positive regulation of adaptive immune response	GO_BiologicalProcess	0.412146	52	26
GO:0015075	ion transmembrane transporter activity	GO_BiologicalProcess	0.42025	21.0227	111
GO:0000082	G1/S transition of mitotic cell cycle	GO_BiologicalProcess	0.432256	44.2308	46
GO:0099572	postsynaptic specialization	GO_CellularComponent	0.432435	60.7143	17
GO:0006006	glucose metabolic process	GO_BiologicalProcess	0.440399	50.9091	28
GO:0000186	activation of MAPKK activity	GO_BiologicalProcess	0.450607	62.5	15
GO:0032435	negative regulation of proteasomal ubiquitin-dependent protein catabolic process	GO_BiologicalProcess	0.450607	62.5	15
GO:0005080	protein kinase C binding	GO_MolecularFunction	0.450607	62.5	15
GO:1901976	regulation of cell cycle checkpoint	GO_BiologicalProcess	0.450607	62.5	15
GO:0005689	U12-type spliceosomal complex	GO_CellularComponent	0.450607	62.5	15
GO:0045765	regulation of angiogenesis	GO_BiologicalProcess	0.453875	40.3509	69
GO:0007030	Golgi organization	GO_BiologicalProcess	0.461267	46.25	37
GO:0033108	mitochondrial respiratory chain complex assembly	GO_BiologicalProcess	0.461267	46.25	37
GO:0051225	spindle assembly	GO_BiologicalProcess	0.461267	46.25	37
GO:0051051	negative regulation of transport	GO_BiologicalProcess	0.463535	38.8889	84
GO:0043388	positive regulation of DNA binding	GO_BiologicalProcess	0.467775	57.1429	20
GO:0007265	Ras protein signal transduction	GO_BiologicalProcess	0.473457	42.1053	56
GO:0030100	regulation of endocytosis	GO_BiologicalProcess	0.477116	43.8095	46
GO:0046942	carboxylic acid transport	GO_BiologicalProcess	0.477577	13.5135	15
GO:0001650	fibrillar center	GO_CellularComponent	0.477939	41.2162	61
GO:0031234	extrinsic component of cytoplasmic side of plasma membrane	GO_CellularComponent	0.481834	58.0645	18
GO:0016860	intramolecular oxidoreductase activity	GO_MolecularFunction	0.481834	58.0645	18
GO:0043124	negative regulation of I-kappaB kinase/NF-kappaB signaling	GO_BiologicalProcess	0.481834	58.0645	18
GO:0045839	negative regulation of mitotic nuclear division	GO_BiologicalProcess	0.481834	58.0645	18
GO:0043507	positive regulation of JUN kinase activity	GO_BiologicalProcess	0.481834	58.0645	18
GO:0016233	telomere capping	GO_BiologicalProcess	0.481834	58.0645	18
GO:0015291	secondary active transmembrane transporter activity	GO_BiologicalProcess	0.492564	10.6667	8
GO:0051271	negative regulation of cellular component movement	GO_BiologicalProcess	0.495627	39.196	78
GO:0034401	chromatin organization involved in regulation of transcription	GO_BiologicalProcess	0.510817	53.4884	23
GO:0061014	positive regulation of mRNA catabolic process	GO_BiologicalProcess	0.510817	53.4884	23
GO:0032481	positive regulation of type I interferon production	GO_BiologicalProcess	0.510817	53.4884	23
GO:0071219	cellular response to molecule of bacterial origin	GO_BiologicalProcess	0.512815	45.4545	40
GO:0006919	activation of cysteine-type endopeptidase activity involved in apoptotic process	GO_BiologicalProcess	0.515152	50.9804	26
GO:0006986	response to unfolded protein	GO_BiologicalProcess	0.515152	50.9804	26
GO:0071681	cellular response to indole-3-methanol	GO_BiologicalProcess	0.518962	100	6
GO:0070937	CRD-mediated mRNA stability complex	GO_CellularComponent	0.518962	100	6
GO:0071712	ER-associated misfolded protein catabolic process	GO_BiologicalProcess	0.518962	100	6
GO:0070106	interleukin-27-mediated signaling pathway	GO_BiologicalProcess	0.518962	100	6
GO:0090240	positive regulation of histone H4 acetylation	GO_BiologicalProcess	0.518962	100	6
GO:0042270	protection from natural killer cell mediated cytotoxicity	GO_BiologicalProcess	0.518962	100	6
GO:0072716	response to actinomycin D	GO_BiologicalProcess	0.518962	100	6
GO:0035087	siRNA loading onto RISC involved in RNA interference	GO_BiologicalProcess	0.518962	100	6
GO:0030423	targeting of mRNA for destruction involved in RNA interference	GO_BiologicalProcess	0.518962	100	6
GO:0008637	apoptotic mitochondrial changes	GO_BiologicalProcess	0.530172	46.7532	36
GO:0030139	endocytic vesicle	GO_CellularComponent	0.530172	46.7532	36
GO:0042149	cellular response to glucose starvation	GO_BiologicalProcess	0.534754	63.6364	14
GO:0010332	response to gamma radiation	GO_BiologicalProcess	0.534754	63.6364	14
GO:0048513	animal organ development	GO_BiologicalProcess	0.539231	32.9255	296
GO:2000045	regulation of G1/S transition of mitotic cell cycle	GO_BiologicalProcess	0.558837	47.2222	34
GO:0033143	regulation of intracellular steroid hormone receptor signaling pathway	GO_BiologicalProcess	0.567462	52.0833	25
GO:0003720	telomerase activity	GO_BiologicalProcess	0.567462	52.0833	25
GO:0045216	cell-cell junction organization	GO_BiologicalProcess	0.579517	44.9438	40
GO:0019318	hexose metabolic process	GO_BiologicalProcess	0.588602	47.7612	32
GO:0032757	positive regulation of interleukin-8 production	GO_BiologicalProcess	0.588602	47.7612	32
GO:0006275	regulation of DNA replication	GO_BiologicalProcess	0.588602	47.7612	32
GO:0002444	myeloid leukocyte mediated immunity	GO_BiologicalProcess	0.595306	55.5556	20
GO:1902373	negative regulation of mRNA catabolic process	GO_BiologicalProcess	0.595306	55.5556	20
GO:0043276	anoikis	GO_BiologicalProcess	0.602878	61.5385	16
GO:0042255	ribosome assembly	GO_BiologicalProcess	0.602878	61.5385	16
GO:0050877	nervous system process	GO_BiologicalProcess	0.611961	18.705	52
GO:0019898	extrinsic component of membrane	GO_CellularComponent	0.617868	43.6893	45
GO:0031057	negative regulation of histone modification	GO_BiologicalProcess	0.62212	58.6207	17
GO:0033047	regulation of mitotic sister chromatid segregation	GO_BiologicalProcess	0.62212	58.6207	17
GO:0031023	microtubule organizing center organization	GO_BiologicalProcess	0.655903	43.2432	48
GO:0034394	protein localization to cell surface	GO_BiologicalProcess	0.666436	52.2727	23
GO:0051972	regulation of telomerase activity	GO_BiologicalProcess	0.666436	52.2727	23
GO:0043536	positive regulation of blood vessel endothelial cell migration	GO_BiologicalProcess	0.68787	51.0204	25
GO:0045185	maintenance of protein location	GO_BiologicalProcess	0.700915	50	27
GO:0005912	adherens junction	GO_CellularComponent	0.706346	49.1525	29
GO:0035145	exon-exon junction complex	GO_CellularComponent	0.738325	66.6667	12
GO:1902253	regulation of intrinsic apoptotic signaling pathway by p53 class mediator	GO_BiologicalProcess	0.738325	66.6667	12
GO:0032813	tumor necrosis factor receptor superfamily binding	GO_MolecularFunction	0.738325	66.6667	12
GO:0048525	negative regulation of viral process	GO_BiologicalProcess	0.739308	45.679	37
GO:0010634	positive regulation of epithelial cell migration	GO_BiologicalProcess	0.745478	41.7323	53
GO:0090068	positive regulation of cell cycle process	GO_BiologicalProcess	0.777496	40.9722	59
GO:1901888	regulation of cell junction assembly	GO_BiologicalProcess	0.778273	44.086	41
GO:0035295	tube development	GO_BiologicalProcess	0.781285	36	126
GO:0006096	glycolytic process	GO_BiologicalProcess	0.815106	55.8824	19
GO:0050732	negative regulation of peptidyl-tyrosine phosphorylation	GO_BiologicalProcess	0.815106	55.8824	19
GO:1902186	regulation of viral release from host cell	GO_BiologicalProcess	0.815106	55.8824	19
GO:0045070	positive regulation of viral genome replication	GO_BiologicalProcess	0.823934	59.2593	16
GO:0019905	syntaxin binding	GO_MolecularFunction	0.823934	59.2593	16
GO:0000932	P-body	GO_CellularComponent	0.826826	54.0541	20
GO:0070997	neuron death	GO_BiologicalProcess	0.82843	44.2105	42
GO:0040008	regulation of growth	GO_BiologicalProcess	0.831133	38.2488	83
GO:0030177	positive regulation of Wnt signaling pathway	GO_BiologicalProcess	0.837459	45.122	37
GO:0001952	regulation of cell-matrix adhesion	GO_BiologicalProcess	0.837459	45.122	37
GO:2000811	negative regulation of anoikis	GO_BiologicalProcess	0.841119	68.75	11
GO:0006515	protein quality control for misfolded or incompletely synthesized proteins	GO_BiologicalProcess	0.841119	68.75	11
GO:1902914	regulation of protein polyubiquitination	GO_BiologicalProcess	0.841119	68.75	11
GO:0000154	rRNA modification	GO_BiologicalProcess	0.841119	68.75	11
GO:0019081	viral translation	GO_BiologicalProcess	0.841119	68.75	11
GO:0036513	Derlin-1 retrotranslocation complex	GO_CellularComponent	0.848106	87.5	7
GO:0043653	mitochondrial fragmentation involved in apoptotic process	GO_BiologicalProcess	0.848106	87.5	7
GO:1903069	regulation of ER-associated ubiquitin-dependent protein catabolic process	GO_BiologicalProcess	0.848106	87.5	7
GO:0051651	maintenance of location in cell	GO_BiologicalProcess	0.85053	41.8033	51
GO:0097447	dendritic tree	GO_CellularComponent	0.852008	49.0909	27
GO:0032088	negative regulation of NF-kappaB transcription factor activity	GO_BiologicalProcess	0.858778	46.4789	33
GO:0045069	regulation of viral genome replication	GO_BiologicalProcess	0.858778	46.4789	33
GO:0008285	negative regulation of cell population proliferation	GO_BiologicalProcess	0.864682	36.3636	116
GO:0045766	positive regulation of angiogenesis	GO_BiologicalProcess	0.893758	43.1373	44
GO:0040029	regulation of gene expression, epigenetic	GO_BiologicalProcess	0.927231	51.0638	24
GO:0008528	G protein-coupled peptide receptor activity	GO_BiologicalProcess	0.92902	8.92857	5
GO:0031623	receptor internalization	GO_BiologicalProcess	0.929852	46.9697	31
GO:0005158	insulin receptor binding	GO_MolecularFunction	0.931991	71.4286	10
GO:0005041	low-density lipoprotein particle receptor activity	GO_BiologicalProcess	0.931991	71.4286	10
GO:0038083	peptidyl-tyrosine autophosphorylation	GO_BiologicalProcess	0.931991	71.4286	10
GO:0045429	positive regulation of nitric oxide biosynthetic process	GO_BiologicalProcess	0.931991	71.4286	10
GO:0006809	nitric oxide biosynthetic process	GO_BiologicalProcess	0.950991	56.6667	17
GO:1902895	positive regulation of pri-miRNA transcription by RNA polymerase II	GO_BiologicalProcess	0.950991	56.6667	17
GO:0001558	regulation of cell growth	GO_BiologicalProcess	0.951494	39.1304	72
GO:0019885	antigen processing and presentation of endogenous peptide antigen via MHC class I	GO_BiologicalProcess	0.982139	80	8
GO:0002091	negative regulation of receptor internalization	GO_BiologicalProcess	0.982139	80	8
GO:0070922	small RNA loading onto RISC	GO_BiologicalProcess	0.982139	80	8
GO:0030957	Tat protein binding	GO_MolecularFunction	0.982139	80	8
GO:1905323	telomerase holoenzyme complex assembly	GO_BiologicalProcess	0.982139	80	8
GO:0005164	tumor necrosis factor receptor binding	GO_MolecularFunction	0.982139	80	8
GO:0048145	regulation of fibroblast proliferation	GO_BiologicalProcess	0.987405	53.8462	21
GO:0010906	regulation of glucose metabolic process	GO_BiologicalProcess	0.987405	53.8462	21
GO:0045333	cellular respiration	GO_BiologicalProcess	0.990179	44.7059	38
GO:0034629	cellular protein-containing complex localization	GO_BiologicalProcess	0.991016	75	9
GO:0075522	IRES-dependent viral translational initiation	GO_BiologicalProcess	0.991016	75	9
GO:0000963	mitochondrial RNA processing	GO_BiologicalProcess	0.991016	75	9
GO:1903146	regulation of autophagy of mitochondrion	GO_BiologicalProcess	0.991016	75	9
GO:1903214	regulation of protein targeting to mitochondrion	GO_BiologicalProcess	0.991016	75	9
GO:0000075	cell cycle checkpoint signaling	GO_BiologicalProcess	0.992811	42.0168	50
GO:0047184	1-acylglycerophosphocholine O-acyltransferase activity	GO_MolecularFunction	1	66.6667	6
GO:0005545	1-phosphatidylinositol binding	GO_MolecularFunction	1	36.3636	4
GO:0051537	2 iron, 2 sulfur cluster binding	GO_MolecularFunction	1	50	4
GO:0001730	2'-5'-oligoadenylate synthetase activity	GO_MolecularFunction	1	75	3
GO:0006103	2-oxoglutarate metabolic process	GO_BiologicalProcess	1	50	4
GO:0016706	2-oxoglutarate-dependent dioxygenase activity	GO_MolecularFunction	1	30.303	10
GO:0008408	3'-5' exonuclease activity	GO_BiologicalProcess	1	33.3333	13
GO:0003857	3-hydroxyacyl-CoA dehydrogenase activity	GO_MolecularFunction	1	50	3
GO:0050427	3'-phosphoadenosine 5'-phosphosulfate metabolic process	GO_BiologicalProcess	1	25	3
GO:0061158	3'-UTR-mediated mRNA destabilization	GO_BiologicalProcess	1	64.2857	9
GO:0070935	3'-UTR-mediated mRNA stabilization	GO_BiologicalProcess	1	50	7
GO:0008409	5'-3' exonuclease activity	GO_BiologicalProcess	1	46.6667	7
GO:0034062	5'-3' RNA polymerase activity	GO_MolecularFunction	1	50	4
GO:0051575	5'-deoxyribose-5-phosphate lyase activity	GO_MolecularFunction	1	50	3
GO:0017108	5'-flap endonuclease activity	GO_BiologicalProcess	1	42.8571	3
GO:0008097	5S rRNA binding	GO_MolecularFunction	1	60	6
GO:0097322	7SK snRNA binding	GO_MolecularFunction	1	55.5556	5
GO:0120259	7SK snRNP	GO_CellularComponent	1	100	3
GO:0097731	9+0 non-motile cilium	GO_CellularComponent	1	17.2414	5
GO:0015433	ABC-type peptide antigen transporter activity	GO_BiologicalProcess	1	75	3
GO:0140359	ABC-type transporter activity	GO_BiologicalProcess	1	26.087	6
GO:0009838	abscission	GO_BiologicalProcess	1	60	3
GO:0015464	acetylcholine receptor activity	GO_BiologicalProcess	1	21.0526	4
GO:0006085	acetyl-CoA biosynthetic process	GO_BiologicalProcess	1	50	5
GO:0006086	acetyl-CoA biosynthetic process from pyruvate	GO_BiologicalProcess	1	75	3
GO:0008375	acetylglucosaminyltransferase activity	GO_MolecularFunction	1	35.7143	10
GO:0016407	acetyltransferase activity	GO_MolecularFunction	1	40	26
GO:0031532	actin cytoskeleton reorganization	GO_BiologicalProcess	1	41.5385	27
GO:0005884	actin filament	GO_CellularComponent	1	45.614	26
GO:0051015	actin filament binding	GO_MolecularFunction	1	44	33
GO:0051017	actin filament bundle assembly	GO_BiologicalProcess	1	40.2174	37
GO:0030042	actin filament depolymerization	GO_BiologicalProcess	1	34.7826	8
GO:0007015	actin filament organization	GO_BiologicalProcess	1	35.7843	73
GO:0030041	actin filament polymerization	GO_BiologicalProcess	1	27.5	22
GO:0030048	actin filament-based movement	GO_BiologicalProcess	1	32.2034	19
GO:0045010	actin nucleation	GO_BiologicalProcess	1	15.625	5
GO:0008154	actin polymerization or depolymerization	GO_BiologicalProcess	1	29.8969	29
GO:0098858	actin-based cell projection	GO_CellularComponent	1	40.625	26
GO:0042805	actinin binding	GO_MolecularFunction	1	52.6316	10
GO:0070252	actin-mediated cell contraction	GO_BiologicalProcess	1	30.1887	16
GO:0033275	actin-myosin filament sliding	GO_BiologicalProcess	1	50	3
GO:0001508	action potential	GO_BiologicalProcess	1	28.5714	18
GO:0050798	activated T cell proliferation	GO_BiologicalProcess	1	20.8333	5
GO:0099053	activating signal cointegrator 1 complex	GO_CellularComponent	1	100	3
GO:0007190	activation of adenylate cyclase activity	GO_BiologicalProcess	1	37.5	3
GO:0097202	activation of cysteine-type endopeptidase activity	GO_BiologicalProcess	1	38.4615	5
GO:0090630	activation of GTPase activity	GO_BiologicalProcess	1	31.0345	9
GO:0007257	activation of JUN kinase activity	GO_BiologicalProcess	1	54.5455	6
GO:0000185	activation of MAPKKK activity	GO_BiologicalProcess	1	50	4
GO:0007250	activation of NF-kappaB-inducing kinase activity	GO_BiologicalProcess	1	63.6364	7
GO:0031584	activation of phospholipase D activity	GO_BiologicalProcess	1	100	4
GO:0022853	active ion transmembrane transporter activity	GO_BiologicalProcess	1	20.4301	19
GO:0022804	active transmembrane transporter activity	GO_BiologicalProcess	1	21.0526	28
GO:0032924	activin receptor signaling pathway	GO_BiologicalProcess	1	33.3333	9
GO:0042641	actomyosin	GO_CellularComponent	1	45	18
GO:0031032	actomyosin structure organization	GO_BiologicalProcess	1	42.7083	41
GO:0002526	acute inflammatory response	GO_BiologicalProcess	1	42.1053	8
GO:0002438	acute inflammatory response to antigenic stimulus	GO_BiologicalProcess	1	100	3
GO:0006953	acute-phase response	GO_BiologicalProcess	1	50	3
GO:0006637	acyl-CoA metabolic process	GO_BiologicalProcess	1	21.875	7
GO:0046464	acylglycerol catabolic process	GO_BiologicalProcess	1	18.1818	4
GO:0006639	acylglycerol metabolic process	GO_BiologicalProcess	1	17.8571	10
GO:0016411	acylglycerol O-acyltransferase activity	GO_MolecularFunction	1	42.8571	6
GO:0016746	acyltransferase activity	GO_MolecularFunction	1	30.7263	55
GO:0016747	acyltransferase activity, transferring groups other than amino-acyl groups	GO_MolecularFunction	1	30.9091	51
GO:0005671	Ada2/Gcn5/Ada3 transcription activator complex	GO_CellularComponent	1	50	7
GO:0002250	adaptive immune response	GO_BiologicalProcess	1	36.1111	39
GO:0002460	adaptive immune response based on somatic recombination of immune receptors built from immunoglobulin superfamily domains	GO_BiologicalProcess	1	31.1828	29
GO:0000295	adenine nucleotide transmembrane transporter activity	GO_BiologicalProcess	1	40	4
GO:0031685	adenosine receptor binding	GO_MolecularFunction	1	75	3
GO:0004016	adenylate cyclase activity	GO_MolecularFunction	1	23.0769	3
GO:0008179	adenylate cyclase binding	GO_MolecularFunction	1	60	3
GO:0007189	adenylate cyclase-activating G protein-coupled receptor signaling pathway	GO_BiologicalProcess	1	21.0526	12
GO:0007193	adenylate cyclase-inhibiting G protein-coupled receptor signaling pathway	GO_BiologicalProcess	1	16.129	5
GO:0007188	adenylate cyclase-modulating G protein-coupled receptor signaling pathway	GO_BiologicalProcess	1	18.6813	17
GO:0000774	adenyl-nucleotide exchange factor activity	GO_BiologicalProcess	1	66.6667	4
GO:0070566	adenylyltransferase activity	GO_MolecularFunction	1	28.5714	6
GO:0034332	adherens junction organization	GO_BiologicalProcess	1	60.8696	14
GO:0043531	ADP binding	GO_MolecularFunction	1	37.5	6
GO:0031690	adrenergic receptor binding	GO_MolecularFunction	1	44.4444	4
GO:0035973	aggrephagy	GO_BiologicalProcess	1	54.5455	6
GO:0016235	aggresome	GO_CellularComponent	1	53.125	17
GO:0070842	aggresome assembly	GO_BiologicalProcess	1	75	3
GO:0043178	alcohol binding	GO_MolecularFunction	1	23.5294	12
GO:0046165	alcohol biosynthetic process	GO_BiologicalProcess	1	31.5068	23
GO:0046164	alcohol catabolic process	GO_BiologicalProcess	1	28.5714	6
GO:0008106	alcohol dehydrogenase (NADP+) activity	GO_MolecularFunction	1	30	3
GO:0006066	alcohol metabolic process	GO_BiologicalProcess	1	24.2604	41
GO:0046184	aldehyde biosynthetic process	GO_BiologicalProcess	1	31.25	5
GO:0004029	aldehyde dehydrogenase (NAD+) activity	GO_MolecularFunction	1	57.1429	4
GO:0016832	aldehyde-lyase activity	GO_MolecularFunction	1	37.5	3
GO:0051393	alpha-actinin binding	GO_MolecularFunction	1	42.8571	6
GO:1901607	alpha-amino acid biosynthetic process	GO_BiologicalProcess	1	35.4839	11
GO:1901606	alpha-amino acid catabolic process	GO_BiologicalProcess	1	22.7273	10
GO:1901605	alpha-amino acid metabolic process	GO_BiologicalProcess	1	27.1739	25
GO:0046631	alpha-beta T cell activation	GO_BiologicalProcess	1	28.5714	12
GO:0046633	alpha-beta T cell proliferation	GO_BiologicalProcess	1	35.7143	5
GO:0043014	alpha-tubulin binding	GO_MolecularFunction	1	38.0952	8
GO:0035868	alphav-beta3 integrin-HMGB1 complex	GO_CellularComponent	1	100	3
GO:0035867	alphav-beta3 integrin-IGF-1-IGF1R complex	GO_CellularComponent	1	75	3
GO:0042886	amide transport	GO_BiologicalProcess	1	26.5487	30
GO:0009308	amine metabolic process	GO_BiologicalProcess	1	21.4286	9
GO:0016597	amino acid binding	GO_MolecularFunction	1	27.2727	6
GO:0043090	amino acid import	GO_BiologicalProcess	1	27.5862	8
GO:0089718	amino acid import across plasma membrane	GO_BiologicalProcess	1	20	5
GO:0015171	amino acid transmembrane transporter activity	GO_BiologicalProcess	1	15.9091	7
GO:0016755	aminoacyltransferase activity	GO_MolecularFunction	1	50	5
GO:0006023	aminoglycan biosynthetic process	GO_BiologicalProcess	1	27.7778	10
GO:0006022	aminoglycan metabolic process	GO_BiologicalProcess	1	24	12
GO:0004177	aminopeptidase activity	GO_BiologicalProcess	1	20	3
GO:0042987	amyloid precursor protein catabolic process	GO_BiologicalProcess	1	36	18
GO:0042982	amyloid precursor protein metabolic process	GO_BiologicalProcess	1	35.7143	20
GO:0001540	amyloid-beta binding	GO_MolecularFunction	1	36.5854	15
GO:0150094	amyloid-beta clearance by cellular catabolic process	GO_BiologicalProcess	1	50	4
GO:0050435	amyloid-beta metabolic process	GO_BiologicalProcess	1	36.9565	17
GO:0005680	anaphase-promoting complex	GO_CellularComponent	1	63.1579	12
GO:0031145	anaphase-promoting complex-dependent catabolic process	GO_BiologicalProcess	1	60	3
GO:0048646	anatomical structure formation involved in morphogenesis	GO_BiologicalProcess	1	34.5088	137
GO:0071695	anatomical structure maturation	GO_BiologicalProcess	1	21.875	7
GO:0031362	anchored component of external side of plasma membrane	GO_CellularComponent	1	45.4545	5
GO:0031225	anchored component of membrane	GO_CellularComponent	1	24.2424	8
GO:0008209	androgen metabolic process	GO_BiologicalProcess	1	25	4
GO:0050681	androgen receptor binding	GO_MolecularFunction	1	52	13
GO:0030521	androgen receptor signaling pathway	GO_BiologicalProcess	1	39.3939	13
GO:0038166	angiotensin-activated signaling pathway	GO_BiologicalProcess	1	42.8571	3
GO:0009887	animal organ morphogenesis	GO_BiologicalProcess	1	25.4054	47
GO:0005253	anion channel activity	GO_BiologicalProcess	1	19.3548	12
GO:0030506	ankyrin binding	GO_MolecularFunction	1	38.8889	7
GO:0071532	ankyrin repeat binding	GO_MolecularFunction	1	75	3
GO:0097617	annealing activity	GO_MolecularFunction	1	30.7692	4
GO:0005642	annulate lamellae	GO_CellularComponent	1	66.6667	4
GO:0019731	antibacterial humoral response	GO_BiologicalProcess	1	38.2979	18
GO:0002778	antibacterial peptide production	GO_BiologicalProcess	1	50	3
GO:0002486	antigen processing and presentation of endogenous peptide antigen via MHC class I via ER pathway, TAP-independent	GO_BiologicalProcess	1	100	3
GO:0002476	antigen processing and presentation of endogenous peptide antigen via MHC class Ib	GO_BiologicalProcess	1	80	4
GO:0019884	antigen processing and presentation of exogenous antigen	GO_BiologicalProcess	1	44.4444	8
GO:0019886	antigen processing and presentation of exogenous peptide antigen via MHC class II	GO_BiologicalProcess	1	41.6667	5
GO:0048002	antigen processing and presentation of peptide antigen	GO_BiologicalProcess	1	54.5455	18
GO:0002495	antigen processing and presentation of peptide antigen via MHC class II	GO_BiologicalProcess	1	47.0588	8
GO:0061844	antimicrobial humoral immune response mediated by antimicrobial peptide	GO_BiologicalProcess	1	43.1034	25
GO:0019730	antimicrobial humoral response	GO_BiologicalProcess	1	40.7407	33
GO:0015297	antiporter activity	GO_BiologicalProcess	1	19.3548	6
GO:0140374	antiviral innate immune response	GO_BiologicalProcess	1	50	7
GO:0003180	aortic valve morphogenesis	GO_BiologicalProcess	1	37.5	3
GO:0030122	AP-2 adaptor complex	GO_CellularComponent	1	57.1429	4
GO:0043297	apical junction assembly	GO_BiologicalProcess	1	47.7273	21
GO:0043296	apical junction complex	GO_CellularComponent	1	38.8889	21
GO:0016324	apical plasma membrane	GO_CellularComponent	1	23.0769	33
GO:0034191	apolipoprotein A-I receptor binding	GO_MolecularFunction	1	75	3
GO:0038027	apolipoprotein A-I-mediated signaling pathway	GO_BiologicalProcess	1	80	4
GO:0043277	apoptotic cell clearance	GO_BiologicalProcess	1	47.619	10
GO:0030262	apoptotic nuclear changes	GO_BiologicalProcess	1	21.4286	3
GO:0030119	AP-type membrane coat adaptor complex	GO_CellularComponent	1	30	6
GO:0006525	arginine metabolic process	GO_BiologicalProcess	1	42.8571	3
GO:0070016	armadillo repeat domain binding	GO_MolecularFunction	1	37.5	3
GO:0015173	aromatic amino acid transmembrane transporter activity	GO_BiologicalProcess	1	42.8571	3
GO:0048844	artery morphogenesis	GO_BiologicalProcess	1	37.5	3
GO:0017162	aryl hydrocarbon receptor binding	GO_MolecularFunction	1	75	6
GO:0009067	aspartate family amino acid biosynthetic process	GO_BiologicalProcess	1	33.3333	3
GO:0009066	aspartate family amino acid metabolic process	GO_BiologicalProcess	1	30	6
GO:0042500	aspartic endopeptidase activity, intramembrane cleaving	GO_BiologicalProcess	1	80	4
GO:0070001	aspartic-type peptidase activity	GO_BiologicalProcess	1	29.0323	9
GO:0000235	astral microtubule	GO_CellularComponent	1	44.4444	4
GO:0030953	astral microtubule organization	GO_BiologicalProcess	1	62.5	5
GO:0014002	astrocyte development	GO_BiologicalProcess	1	60	3
GO:0048708	astrocyte differentiation	GO_BiologicalProcess	1	62.5	5
GO:0001671	ATPase activator activity	GO_BiologicalProcess	1	69.2308	9
GO:0042030	ATPase inhibitor activity	GO_BiologicalProcess	1	60	3
GO:0019829	ATPase-coupled cation transmembrane transporter activity	GO_BiologicalProcess	1	52	13
GO:0140326	ATPase-coupled intramembrane lipid transporter activity	GO_BiologicalProcess	1	27.7778	5
GO:0042626	ATPase-coupled transmembrane transporter activity	GO_BiologicalProcess	1	35.0877	20
GO:0043044	ATP-dependent chromatin remodeling	GO_BiologicalProcess	1	40	4
GO:0051315	attachment of mitotic spindle microtubules to kinetochore	GO_BiologicalProcess	1	54.5455	6
GO:0008608	attachment of spindle microtubules to kinetochore	GO_BiologicalProcess	1	46.1538	12
GO:0048102	autophagic cell death	GO_BiologicalProcess	1	71.4286	5
GO:0005776	autophagosome	GO_CellularComponent	1	33.3333	15
GO:0000045	autophagosome assembly	GO_BiologicalProcess	1	33.3333	18
GO:0097352	autophagosome maturation	GO_BiologicalProcess	1	41.1765	14
GO:0000421	autophagosome membrane	GO_CellularComponent	1	42.8571	6
GO:0016240	autophagosome membrane docking	GO_BiologicalProcess	1	57.1429	4
GO:0030424	axon	GO_CellularComponent	1	36.7347	18
GO:0061564	axon development	GO_BiologicalProcess	1	40.9091	18
GO:0048675	axon extension	GO_BiologicalProcess	1	37.5	6
GO:0007411	axon guidance	GO_BiologicalProcess	1	27.2727	3
GO:0098930	axonal transport	GO_BiologicalProcess	1	60	3
GO:0005930	axoneme	GO_CellularComponent	1	33.3333	15
GO:0035082	axoneme assembly	GO_BiologicalProcess	1	16.2162	6
GO:0007409	axonogenesis	GO_BiologicalProcess	1	43.2432	16
GO:0042582	azurophil granule	GO_CellularComponent	1	25	4
GO:0042113	B cell activation	GO_BiologicalProcess	1	34.4262	21
GO:0001783	B cell apoptotic process	GO_BiologicalProcess	1	60	3
GO:0030183	B cell differentiation	GO_BiologicalProcess	1	26.6667	4
GO:0019724	B cell mediated immunity	GO_BiologicalProcess	1	47.3684	9
GO:0042100	B cell proliferation	GO_BiologicalProcess	1	43.75	14
GO:0050853	B cell receptor signaling pathway	GO_BiologicalProcess	1	40.5405	15
GO:0045180	basal cortex	GO_CellularComponent	1	50	3
GO:0009925	basal plasma membrane	GO_CellularComponent	1	26.1261	29
GO:0001099	basal RNA polymerase II transcription machinery binding	GO_MolecularFunction	1	47.3684	18
GO:0006284	base-excision repair	GO_BiologicalProcess	1	43.75	14
GO:0005604	basement membrane	GO_CellularComponent	1	36.3636	8
GO:0071711	basement membrane organization	GO_BiologicalProcess	1	44.4444	4
GO:0016323	basolateral plasma membrane	GO_CellularComponent	1	25.2525	25
GO:0030877	beta-catenin destruction complex	GO_CellularComponent	1	40	4
GO:1990907	beta-catenin-TCF complex	GO_CellularComponent	1	41.6667	5
GO:0004565	beta-galactosidase activity	GO_MolecularFunction	1	42.8571	3
GO:0048487	beta-tubulin binding	GO_MolecularFunction	1	51.8519	14
GO:0051434	BH3 domain binding	GO_MolecularFunction	1	83.3333	5
GO:0043425	bHLH transcription factor binding	GO_MolecularFunction	1	50	10
GO:0005923	bicellular tight junction	GO_CellularComponent	1	30	12
GO:0070830	bicellular tight junction assembly	GO_BiologicalProcess	1	46.1538	18
GO:0008206	bile acid metabolic process	GO_BiologicalProcess	1	17.3913	4
GO:0007339	binding of sperm to zona pellucida	GO_BiologicalProcess	1	42.8571	3
GO:0031214	biomineral tissue development	GO_BiologicalProcess	1	29.8246	17
GO:0032059	bleb	GO_CellularComponent	1	75	3
GO:0031083	BLOC-1 complex	GO_CellularComponent	1	30.7692	4
GO:0008015	blood circulation	GO_BiologicalProcess	1	32.3171	53
GO:0007596	blood coagulation	GO_BiologicalProcess	1	37.8788	25
GO:0097746	blood vessel diameter maintenance	GO_BiologicalProcess	1	31.0345	9
GO:0002043	blood vessel endothelial cell proliferation involved in sprouting angiogenesis	GO_BiologicalProcess	1	25	4
GO:0030509	BMP signaling pathway	GO_BiologicalProcess	1	36.9231	24
GO:0007589	body fluid secretion	GO_BiologicalProcess	1	33.3333	6
GO:0010171	body morphogenesis	GO_BiologicalProcess	1	26.6667	4
GO:0060348	bone development	GO_BiologicalProcess	1	31.8182	14
GO:0030282	bone mineralization	GO_BiologicalProcess	1	34.0909	15
GO:0098588	bounding membrane of organelle	GO_CellularComponent	1	33.0784	173
GO:0007420	brain development	GO_BiologicalProcess	1	35.8696	33
GO:0001569	branching involved in blood vessel morphogenesis	GO_BiologicalProcess	1	57.1429	4
GO:0048754	branching morphogenesis of an epithelial tube	GO_BiologicalProcess	1	42.8571	12
GO:0070531	BRCA1-A complex	GO_CellularComponent	1	37.5	3
GO:0005903	brush border	GO_CellularComponent	1	23.0769	6
GO:0031526	brush border membrane	GO_CellularComponent	1	20	3
GO:0008207	C21-steroid hormone metabolic process	GO_BiologicalProcess	1	20	4
GO:0070742	C2H2 zinc finger domain binding	GO_MolecularFunction	1	30.7692	4
GO:0055131	C3HC4-type RING finger domain binding	GO_MolecularFunction	1	83.3333	5
GO:0062153	C5-methylcytidine-containing RNA binding	GO_MolecularFunction	1	100	3
GO:0016408	C-acyltransferase activity	GO_MolecularFunction	1	30	3
GO:0045296	cadherin binding	GO_MolecularFunction	1	39.2857	11
GO:0015030	Cajal body	GO_CellularComponent	1	36.3636	12
GO:0033173	calcineurin-NFAT signaling cascade	GO_BiologicalProcess	1	40.7407	11
GO:0005262	calcium channel activity	GO_BiologicalProcess	1	25.5814	22
GO:0034704	calcium channel complex	GO_CellularComponent	1	18.75	6
GO:0019855	calcium channel inhibitor activity	GO_BiologicalProcess	1	42.8571	3
GO:0005246	calcium channel regulator activity	GO_BiologicalProcess	1	37.5	6
GO:0005509	calcium ion binding	GO_MolecularFunction	1	24.5509	41
GO:1901660	calcium ion export	GO_BiologicalProcess	1	42.8571	3
GO:0070509	calcium ion import	GO_BiologicalProcess	1	40.9091	18
GO:1902656	calcium ion import into cytosol	GO_BiologicalProcess	1	30	3
GO:0097553	calcium ion transmembrane import into cytosol	GO_BiologicalProcess	1	32.0513	25
GO:0070588	calcium ion transmembrane transport	GO_BiologicalProcess	1	30.625	49
GO:0015085	calcium ion transmembrane transporter activity	GO_BiologicalProcess	1	30.8411	33
GO:0006816	calcium ion transport	GO_BiologicalProcess	1	33.0189	70
GO:0060402	calcium ion transport into cytosol	GO_BiologicalProcess	1	31.4607	28
GO:0015368	calcium:cation antiporter activity	GO_BiologicalProcess	1	37.5	3
GO:0005544	calcium-dependent phospholipid binding	GO_MolecularFunction	1	47.0588	8
GO:0010857	calcium-dependent protein kinase activity	GO_BiologicalProcess	1	60	3
GO:0017156	calcium-ion regulated exocytosis	GO_BiologicalProcess	1	30.7692	4
GO:0019722	calcium-mediated signaling	GO_BiologicalProcess	1	32.5	39
GO:0035584	calcium-mediated signaling using intracellular calcium source	GO_BiologicalProcess	1	33.3333	5
GO:0015278	calcium-release channel activity	GO_BiologicalProcess	1	33.3333	9
GO:0043010	camera-type eye development	GO_BiologicalProcess	1	21.2121	7
GO:0048593	camera-type eye morphogenesis	GO_BiologicalProcess	1	23.0769	3
GO:0061762	CAMKK-AMPK signaling cascade	GO_BiologicalProcess	1	50	3
GO:0035497	cAMP response element binding	GO_MolecularFunction	1	42.8571	3
GO:0019933	cAMP-mediated signaling	GO_BiologicalProcess	1	36.3636	8
GO:0060070	canonical Wnt signaling pathway	GO_BiologicalProcess	1	33.5227	59
GO:0002190	cap-independent translational initiation	GO_BiologicalProcess	1	75	3
GO:0016051	carbohydrate biosynthetic process	GO_BiologicalProcess	1	45.0704	32
GO:0016052	carbohydrate catabolic process	GO_BiologicalProcess	1	46.4286	26
GO:1901137	carbohydrate derivative biosynthetic process	GO_BiologicalProcess	1	28.5714	76
GO:1901136	carbohydrate derivative catabolic process	GO_BiologicalProcess	1	20.6897	18
GO:1901135	carbohydrate derivative metabolic process	GO_BiologicalProcess	1	30.6418	148
GO:1901505	carbohydrate derivative transmembrane transporter activity	GO_BiologicalProcess	1	14.8148	4
GO:1901264	carbohydrate derivative transport	GO_BiologicalProcess	1	12.7273	7
GO:0033500	carbohydrate homeostasis	GO_BiologicalProcess	1	40.678	24
GO:0019200	carbohydrate kinase activity	GO_BiologicalProcess	1	39.1304	9
GO:0005975	carbohydrate metabolic process	GO_BiologicalProcess	1	37.8109	76
GO:0034219	carbohydrate transmembrane transport	GO_BiologicalProcess	1	29.8246	17
GO:0015144	carbohydrate transmembrane transporter activity	GO_BiologicalProcess	1	14.2857	3
GO:0016830	carbon-carbon lyase activity	GO_MolecularFunction	1	28.2051	11
GO:0016835	carbon-oxygen lyase activity	GO_MolecularFunction	1	33.3333	14
GO:0031406	carboxylic acid binding	GO_MolecularFunction	1	23.4694	23
GO:0046394	carboxylic acid biosynthetic process	GO_BiologicalProcess	1	27.8571	39
GO:0019752	carboxylic acid metabolic process	GO_BiologicalProcess	1	28.9954	127
GO:1905039	carboxylic acid transmembrane transport	GO_BiologicalProcess	1	13.6364	12
GO:0046943	carboxylic acid transmembrane transporter activity	GO_BiologicalProcess	1	12	9
GO:0052689	carboxylic ester hydrolase activity	GO_MolecularFunction	1	21.0526	20
GO:0016831	carboxy-lyase activity	GO_MolecularFunction	1	29.1667	7
GO:0032806	carboxy-terminal domain protein kinase complex	GO_CellularComponent	1	50	7
GO:0050700	CARD domain binding	GO_MolecularFunction	1	46.1538	6
GO:0003209	cardiac atrium morphogenesis	GO_BiologicalProcess	1	42.8571	3
GO:0003206	cardiac chamber morphogenesis	GO_BiologicalProcess	1	30.7692	8
GO:0061337	cardiac conduction	GO_BiologicalProcess	1	23.4043	11
GO:0086001	cardiac muscle cell action potential	GO_BiologicalProcess	1	24.4444	11
GO:0086002	cardiac muscle cell action potential involved in contraction	GO_BiologicalProcess	1	22.2222	8
GO:0086003	cardiac muscle cell contraction	GO_BiologicalProcess	1	23.8095	10
GO:0055007	cardiac muscle cell differentiation	GO_BiologicalProcess	1	14.2857	3
GO:0099622	cardiac muscle cell membrane repolarization	GO_BiologicalProcess	1	28.5714	6
GO:0060038	cardiac muscle cell proliferation	GO_BiologicalProcess	1	37.5	3
GO:0060048	cardiac muscle contraction	GO_BiologicalProcess	1	29.4118	20
GO:0003300	cardiac muscle hypertrophy	GO_BiologicalProcess	1	17.6471	3
GO:0048738	cardiac muscle tissue development	GO_BiologicalProcess	1	25.4902	13
GO:0055008	cardiac muscle tissue morphogenesis	GO_BiologicalProcess	1	33.3333	6
GO:0060411	cardiac septum morphogenesis	GO_BiologicalProcess	1	33.3333	3
GO:0003231	cardiac ventricle development	GO_BiologicalProcess	1	26.087	6
GO:0035051	cardiocyte differentiation	GO_BiologicalProcess	1	15.625	5
GO:1901612	cardiolipin binding	GO_MolecularFunction	1	44.4444	4
GO:0032048	cardiolipin metabolic process	GO_BiologicalProcess	1	30	3
GO:0038024	cargo receptor activity	GO_BiologicalProcess	1	51.5152	17
GO:0051216	cartilage development	GO_BiologicalProcess	1	18.4211	7
GO:0089720	caspase binding	GO_MolecularFunction	1	25	3
GO:0140101	catalytic activity, acting on a tRNA	GO_MolecularFunction	1	36.8421	28
GO:0006584	catecholamine metabolic process	GO_BiologicalProcess	1	36.3636	4
GO:0090493	catecholamine uptake	GO_BiologicalProcess	1	41.6667	5
GO:0016342	catenin complex	GO_CellularComponent	1	63.6364	7
GO:0071664	catenin-TCF7L2 complex	GO_CellularComponent	1	100	4
GO:0043169	cation binding	GO_MolecularFunction	1	31.7355	192
GO:0005261	cation channel activity	GO_BiologicalProcess	1	22.3485	59
GO:0034703	cation channel complex	GO_CellularComponent	1	22.2222	24
GO:0055080	cation homeostasis	GO_BiologicalProcess	1	35.1536	103
GO:0098655	cation transmembrane transport	GO_BiologicalProcess	1	23.5417	113
GO:0008324	cation transmembrane transporter activity	GO_BiologicalProcess	1	22.0049	90
GO:0006812	cation transport	GO_BiologicalProcess	1	25.9717	147
GO:0090533	cation-transporting ATPase complex	GO_CellularComponent	1	66.6667	6
GO:0005901	caveola	GO_CellularComponent	1	38.6364	17
GO:0019957	C-C chemokine binding	GO_MolecularFunction	1	33.3333	3
GO:0048020	CCR chemokine receptor binding	GO_MolecularFunction	1	25	5
GO:0031726	CCR1 chemokine receptor binding	GO_MolecularFunction	1	60	3
GO:0031730	CCR5 chemokine receptor binding	GO_MolecularFunction	1	75	3
GO:0042609	CD4 receptor binding	GO_MolecularFunction	1	71.4286	5
GO:0023035	CD40 signaling pathway	GO_BiologicalProcess	1	75	6
GO:0035710	CD4-positive, alpha-beta T cell activation	GO_BiologicalProcess	1	28.5714	8
GO:0002294	CD4-positive, alpha-beta T cell differentiation involved in immune response	GO_BiologicalProcess	1	31.25	5
GO:0035739	CD4-positive, alpha-beta T cell proliferation	GO_BiologicalProcess	1	37.5	3
GO:0002361	CD4-positive, CD25-positive, alpha-beta regulatory T cell differentiation	GO_BiologicalProcess	1	60	3
GO:0042610	CD8 receptor binding	GO_MolecularFunction	1	100	3
GO:0036037	CD8-positive, alpha-beta T cell activation	GO_BiologicalProcess	1	40	4
GO:0032488	Cdc42 protein signal transduction	GO_BiologicalProcess	1	50	4
GO:0016593	Cdc73/Paf1 complex	GO_CellularComponent	1	42.8571	3
GO:0002263	cell activation involved in immune response	GO_BiologicalProcess	1	38.4615	35
GO:0033627	cell adhesion mediated by integrin	GO_BiologicalProcess	1	42.2222	19
GO:0098631	cell adhesion mediator activity	GO_BiologicalProcess	1	21.0526	4
GO:0050839	cell adhesion molecule binding	GO_MolecularFunction	1	34.2466	50
GO:0060326	cell chemotaxis	GO_BiologicalProcess	1	35.0254	69
GO:0086065	cell communication involved in cardiac conduction	GO_BiologicalProcess	1	21.2121	7
GO:0005938	cell cortex	GO_CellularComponent	1	41.4894	39
GO:0099738	cell cortex region	GO_CellularComponent	1	40	8
GO:0044786	cell cycle DNA replication	GO_BiologicalProcess	1	50	6
GO:0044843	cell cycle G1/S phase transition	GO_BiologicalProcess	1	41.4634	51
GO:0044839	cell cycle G2/M phase transition	GO_BiologicalProcess	1	39.3617	37
GO:0036474	cell death in response to hydrogen peroxide	GO_BiologicalProcess	1	63.1579	12
GO:0045165	cell fate commitment	GO_BiologicalProcess	1	21.4286	6
GO:0002042	cell migration involved in sprouting angiogenesis	GO_BiologicalProcess	1	47.5	19
GO:0048667	cell morphogenesis involved in neuron differentiation	GO_BiologicalProcess	1	43.3333	26
GO:0032990	cell part morphogenesis	GO_BiologicalProcess	1	35.9223	37
GO:0030031	cell projection assembly	GO_BiologicalProcess	1	26.8852	82
GO:0031253	cell projection membrane	GO_CellularComponent	1	30.3922	31
GO:0030030	cell projection organization	GO_BiologicalProcess	1	30.754	155
GO:0045454	cell redox homeostasis	GO_BiologicalProcess	1	53.8462	7
GO:1905114	cell surface receptor signaling pathway involved in cell-cell signaling	GO_BiologicalProcess	1	31.6726	89
GO:0070586	cell-cell adhesion involved in gastrulation	GO_BiologicalProcess	1	40	4
GO:0044331	cell-cell adhesion mediated by cadherin	GO_BiologicalProcess	1	36.8421	7
GO:0033631	cell-cell adhesion mediated by integrin	GO_BiologicalProcess	1	50	6
GO:0098742	cell-cell adhesion via plasma-membrane adhesion molecules	GO_BiologicalProcess	1	20.6897	12
GO:0044291	cell-cell contact zone	GO_CellularComponent	1	45.4545	15
GO:0007043	cell-cell junction assembly	GO_BiologicalProcess	1	46.1538	30
GO:0045217	cell-cell junction maintenance	GO_BiologicalProcess	1	33.3333	4
GO:0009988	cell-cell recognition	GO_BiologicalProcess	1	38.4615	5
GO:0007267	cell-cell signaling	GO_BiologicalProcess	1	30.2376	140
GO:0198738	cell-cell signaling by wnt	GO_BiologicalProcess	1	34.7458	82
GO:0006081	cellular aldehyde metabolic process	GO_BiologicalProcess	1	25	9
GO:0008652	cellular amino acid biosynthetic process	GO_BiologicalProcess	1	37.931	11
GO:0009063	cellular amino acid catabolic process	GO_BiologicalProcess	1	20	9
GO:0006520	cellular amino acid metabolic process	GO_BiologicalProcess	1	33.3333	45
GO:0042401	cellular biogenic amine biosynthetic process	GO_BiologicalProcess	1	16.6667	3
GO:0006874	cellular calcium ion homeostasis	GO_BiologicalProcess	1	33.871	63
GO:0044275	cellular carbohydrate catabolic process	GO_BiologicalProcess	1	43.75	7
GO:0044262	cellular carbohydrate metabolic process	GO_BiologicalProcess	1	41.6667	50
GO:0010927	cellular component assembly involved in morphogenesis	GO_BiologicalProcess	1	38.0952	8
GO:0043954	cellular component maintenance	GO_BiologicalProcess	1	42.8571	9
GO:0032989	cellular component morphogenesis	GO_BiologicalProcess	1	36.5854	45
GO:0110095	cellular detoxification of aldehyde	GO_BiologicalProcess	1	75	3
GO:0072503	cellular divalent inorganic cation homeostasis	GO_BiologicalProcess	1	34.5	69
GO:0045123	cellular extravasation	GO_BiologicalProcess	1	20.5128	8
GO:0001678	cellular glucose homeostasis	GO_BiologicalProcess	1	44.1176	15
GO:0070370	cellular heat acclimation	GO_BiologicalProcess	1	75	3
GO:0034754	cellular hormone metabolic process	GO_BiologicalProcess	1	15.5556	14
GO:0071474	cellular hyperosmotic response	GO_BiologicalProcess	1	33.3333	4
GO:0006873	cellular ion homeostasis	GO_BiologicalProcess	1	36.7273	101
GO:0006879	cellular iron ion homeostasis	GO_BiologicalProcess	1	53.5714	15
GO:0042180	cellular ketone metabolic process	GO_BiologicalProcess	1	32.9897	32
GO:0044242	cellular lipid catabolic process	GO_BiologicalProcess	1	23.0769	27
GO:0044255	cellular lipid metabolic process	GO_BiologicalProcess	1	22.5508	122
GO:0042398	cellular modified amino acid biosynthetic process	GO_BiologicalProcess	1	29.4118	5
GO:0006575	cellular modified amino acid metabolic process	GO_BiologicalProcess	1	22.6667	17
GO:0098869	cellular oxidant detoxification	GO_BiologicalProcess	1	46.2963	25
GO:0033692	cellular polysaccharide biosynthetic process	GO_BiologicalProcess	1	45.4545	15
GO:0044264	cellular polysaccharide metabolic process	GO_BiologicalProcess	1	42.8571	18
GO:0030007	cellular potassium ion homeostasis	GO_BiologicalProcess	1	50	4
GO:0043624	cellular protein complex disassembly	GO_BiologicalProcess	1	29.6296	16
GO:0071229	cellular response to acid chemical	GO_BiologicalProcess	1	46.1538	12
GO:0071468	cellular response to acidic pH	GO_BiologicalProcess	1	57.1429	4
GO:0097306	cellular response to alcohol	GO_BiologicalProcess	1	28.5714	10
GO:0071312	cellular response to alkaloid	GO_BiologicalProcess	1	23.0769	3
GO:0071230	cellular response to amino acid stimulus	GO_BiologicalProcess	1	40.9091	9
GO:1904385	cellular response to angiotensin	GO_BiologicalProcess	1	54.5455	6
GO:0071236	cellular response to antibiotic	GO_BiologicalProcess	1	85.7143	6
GO:0071243	cellular response to arsenic-containing substance	GO_BiologicalProcess	1	50	6
GO:0071276	cellular response to cadmium ion	GO_BiologicalProcess	1	56.5217	13
GO:0071277	cellular response to calcium ion	GO_BiologicalProcess	1	32.2581	10
GO:0071322	cellular response to carbohydrate stimulus	GO_BiologicalProcess	1	41.9355	13
GO:0071870	cellular response to catecholamine stimulus	GO_BiologicalProcess	1	36.8421	14
GO:1990869	cellular response to chemokine	GO_BiologicalProcess	1	35	14
GO:1903351	cellular response to dopamine	GO_BiologicalProcess	1	34.2857	12
GO:0035690	cellular response to drug	GO_BiologicalProcess	1	25	5
GO:0071364	cellular response to epidermal growth factor stimulus	GO_BiologicalProcess	1	42.3077	11
GO:0071392	cellular response to estradiol stimulus	GO_BiologicalProcess	1	42.8571	6
GO:0071391	cellular response to estrogen stimulus	GO_BiologicalProcess	1	33.3333	6
GO:0044344	cellular response to fibroblast growth factor stimulus	GO_BiologicalProcess	1	46.5116	20
GO:0071498	cellular response to fluid shear stress	GO_BiologicalProcess	1	77.7778	7
GO:0071480	cellular response to gamma radiation	GO_BiologicalProcess	1	64.7059	11
GO:0071385	cellular response to glucocorticoid stimulus	GO_BiologicalProcess	1	63.6364	7
GO:0071333	cellular response to glucose stimulus	GO_BiologicalProcess	1	41.3793	12
GO:0097011	cellular response to granulocyte macrophage colony-stimulating factor stimulus	GO_BiologicalProcess	1	57.1429	4
GO:0034605	cellular response to heat	GO_BiologicalProcess	1	42.8571	12
GO:0071455	cellular response to hyperoxia	GO_BiologicalProcess	1	80	4
GO:0032869	cellular response to insulin stimulus	GO_BiologicalProcess	1	40.9091	27
GO:0035457	cellular response to interferon-alpha	GO_BiologicalProcess	1	66.6667	4
GO:0035458	cellular response to interferon-beta	GO_BiologicalProcess	1	35.7143	5
GO:0071346	cellular response to interferon-gamma	GO_BiologicalProcess	1	46.1538	18
GO:0071347	cellular response to interleukin-1	GO_BiologicalProcess	1	49.0196	25
GO:0071354	cellular response to interleukin-6	GO_BiologicalProcess	1	50	11
GO:0071479	cellular response to ionizing radiation	GO_BiologicalProcess	1	45.283	24
GO:0071281	cellular response to iron ion	GO_BiologicalProcess	1	50	3
GO:1901655	cellular response to ketone	GO_BiologicalProcess	1	29.0323	9
GO:0071499	cellular response to laminar fluid shear stress	GO_BiologicalProcess	1	80	4
GO:0071233	cellular response to leucine	GO_BiologicalProcess	1	62.5	5
GO:1990253	cellular response to leucine starvation	GO_BiologicalProcess	1	80	4
GO:0071402	cellular response to lipoprotein particle stimulus	GO_BiologicalProcess	1	57.1429	8
GO:0071404	cellular response to low-density lipoprotein particle stimulus	GO_BiologicalProcess	1	57.1429	4
GO:0071248	cellular response to metal ion	GO_BiologicalProcess	1	40.4762	34
GO:1990090	cellular response to nerve growth factor stimulus	GO_BiologicalProcess	1	66.6667	4
GO:0071316	cellular response to nicotine	GO_BiologicalProcess	1	60	3
GO:0071500	cellular response to nitrosative stress	GO_BiologicalProcess	1	75	3
GO:0031670	cellular response to nutrient	GO_BiologicalProcess	1	50	9
GO:0071470	cellular response to osmotic stress	GO_BiologicalProcess	1	29.6296	8
GO:0140052	cellular response to oxidised low-density lipoprotein particle stimulus	GO_BiologicalProcess	1	60	3
GO:0071375	cellular response to peptide hormone stimulus	GO_BiologicalProcess	1	40.8602	38
GO:0071478	cellular response to radiation	GO_BiologicalProcess	1	41.4634	51
GO:0071300	cellular response to retinoic acid	GO_BiologicalProcess	1	55.5556	10
GO:1902075	cellular response to salt	GO_BiologicalProcess	1	60	3
GO:0071472	cellular response to salt stress	GO_BiologicalProcess	1	37.5	3
GO:0071394	cellular response to testosterone stimulus	GO_BiologicalProcess	1	37.5	3
GO:0097067	cellular response to thyroid hormone stimulus	GO_BiologicalProcess	1	33.3333	4
GO:0097237	cellular response to toxic substance	GO_BiologicalProcess	1	44.9275	31
GO:0071560	cellular response to transforming growth factor beta stimulus	GO_BiologicalProcess	1	40.2878	56
GO:0034620	cellular response to unfolded protein	GO_BiologicalProcess	1	46.6667	21
GO:0034644	cellular response to UV	GO_BiologicalProcess	1	40.7895	31
GO:0071492	cellular response to UV-A	GO_BiologicalProcess	1	23.0769	3
GO:0035924	cellular response to vascular endothelial growth factor stimulus	GO_BiologicalProcess	1	44.2308	23
GO:0098586	cellular response to virus	GO_BiologicalProcess	1	47.541	29
GO:0006882	cellular zinc ion homeostasis	GO_BiologicalProcess	1	46.1538	6
GO:0007417	central nervous system development	GO_BiologicalProcess	1	39.5522	53
GO:0021953	central nervous system neuron differentiation	GO_BiologicalProcess	1	40	8
GO:0021952	central nervous system projection neuron axonogenesis	GO_BiologicalProcess	1	75	3
GO:0097149	centralspindlin complex	GO_CellularComponent	1	100	3
GO:0034451	centriolar satellite	GO_CellularComponent	1	40.566	43
GO:0120103	centriolar subdistal appendage	GO_CellularComponent	1	54.5455	6
GO:0005814	centriole	GO_CellularComponent	1	37.931	33
GO:0007099	centriole replication	GO_BiologicalProcess	1	50	16
GO:0010457	centriole-centriole cohesion	GO_BiologicalProcess	1	42.8571	6
GO:0070601	centromeric sister chromatid cohesion	GO_BiologicalProcess	1	50	3
GO:0051298	centrosome duplication	GO_BiologicalProcess	1	43.1034	25
GO:0051642	centrosome localization	GO_BiologicalProcess	1	58.3333	7
GO:0051299	centrosome separation	GO_BiologicalProcess	1	40	4
GO:0097001	ceramide binding	GO_MolecularFunction	1	22.2222	4
GO:0006672	ceramide metabolic process	GO_BiologicalProcess	1	16.3934	10
GO:0021695	cerebellar cortex development	GO_BiologicalProcess	1	60	3
GO:0021987	cerebral cortex development	GO_BiologicalProcess	1	52.6316	10
GO:0019934	cGMP-mediated signaling	GO_BiologicalProcess	1	46.1538	6
GO:0015267	channel activity	GO_BiologicalProcess	1	21.9444	79
GO:0016248	channel inhibitor activity	GO_BiologicalProcess	1	43.4783	10
GO:0016247	channel regulator activity	GO_BiologicalProcess	1	41.2698	26
GO:0051085	chaperone cofactor-dependent protein refolding	GO_BiologicalProcess	1	44.4444	4
GO:0061684	chaperone-mediated autophagy	GO_BiologicalProcess	1	80	4
GO:0061077	chaperone-mediated protein folding	GO_BiologicalProcess	1	45.8333	11
GO:0048878	chemical homeostasis	GO_BiologicalProcess	1	33.8266	160
GO:0007268	chemical synaptic transmission	GO_BiologicalProcess	1	26.25	21
GO:0099565	chemical synaptic transmission, postsynaptic	GO_BiologicalProcess	1	18.75	9
GO:0042056	chemoattractant activity	GO_BiologicalProcess	1	26.6667	8
GO:0038146	chemokine (C-X-C motif) ligand 12 signaling pathway	GO_BiologicalProcess	1	60	3
GO:0072567	chemokine (C-X-C motif) ligand 2 production	GO_BiologicalProcess	1	45.4545	5
GO:0008009	chemokine activity	GO_BiologicalProcess	1	33.3333	9
GO:0019956	chemokine binding	GO_MolecularFunction	1	37.5	9
GO:0032602	chemokine production	GO_BiologicalProcess	1	43.3962	23
GO:0042379	chemokine receptor binding	GO_MolecularFunction	1	28.5714	12
GO:0070098	chemokine-mediated signaling pathway	GO_BiologicalProcess	1	29.0323	9
GO:0006935	chemotaxis	GO_BiologicalProcess	1	34.0164	83
GO:0005254	chloride channel activity	GO_BiologicalProcess	1	20.4082	10
GO:0019869	chloride channel inhibitor activity	GO_BiologicalProcess	1	33.3333	3
GO:0017081	chloride channel regulator activity	GO_BiologicalProcess	1	41.6667	5
GO:0006821	chloride transport	GO_BiologicalProcess	1	13.3333	6
GO:0006695	cholesterol biosynthetic process	GO_BiologicalProcess	1	35.7143	10
GO:0033344	cholesterol efflux	GO_BiologicalProcess	1	40.9091	18
GO:0034435	cholesterol esterification	GO_BiologicalProcess	1	35.7143	5
GO:0042632	cholesterol homeostasis	GO_BiologicalProcess	1	27.7778	10
GO:0070508	cholesterol import	GO_BiologicalProcess	1	33.3333	3
GO:0008203	cholesterol metabolic process	GO_BiologicalProcess	1	25	14
GO:0010878	cholesterol storage	GO_BiologicalProcess	1	50	6
GO:0030301	cholesterol transport	GO_BiologicalProcess	1	36.2319	25
GO:0002062	chondrocyte differentiation	GO_BiologicalProcess	1	19.0476	4
GO:0043009	chordate embryonic development	GO_BiologicalProcess	1	28.8889	13
GO:0031497	chromatin assembly	GO_BiologicalProcess	1	39.3617	37
GO:0006333	chromatin assembly or disassembly	GO_BiologicalProcess	1	39.2857	44
GO:0031490	chromatin DNA binding	GO_MolecularFunction	1	48.4848	16
GO:0006342	chromatin silencing	GO_BiologicalProcess	1	66.6667	8
GO:0030261	chromosome condensation	GO_BiologicalProcess	1	41.1765	7
GO:0050000	chromosome localization	GO_BiologicalProcess	1	46.1538	30
GO:0000775	chromosome, centromeric region	GO_CellularComponent	1	38.5965	44
GO:0097361	CIA complex	GO_CellularComponent	1	60	3
GO:0036064	ciliary basal body	GO_CellularComponent	1	20.9877	17
GO:0035869	ciliary transition zone	GO_CellularComponent	1	26.9231	7
GO:0005929	cilium	GO_CellularComponent	1	25.9398	69
GO:0060271	cilium assembly	GO_BiologicalProcess	1	24.2424	48
GO:0003341	cilium movement	GO_BiologicalProcess	1	13.4615	7
GO:0044782	cilium organization	GO_BiologicalProcess	1	24.2718	50
GO:0060285	cilium-dependent cell motility	GO_BiologicalProcess	1	13.5135	5
GO:0032922	circadian regulation of gene expression	GO_BiologicalProcess	1	38.4615	5
GO:0072359	circulatory system development	GO_BiologicalProcess	1	34.1289	143
GO:0003013	circulatory system process	GO_BiologicalProcess	1	31.3187	57
GO:0005801	cis-Golgi network	GO_CellularComponent	1	40	8
GO:0000987	cis-regulatory region sequence-specific DNA binding	GO_MolecularFunction	1	32.9231	107
GO:0030276	clathrin binding	GO_MolecularFunction	1	57.1429	12
GO:0030118	clathrin coat	GO_CellularComponent	1	42.8571	6
GO:0048268	clathrin coat assembly	GO_BiologicalProcess	1	50	4
GO:0032050	clathrin heavy chain binding	GO_MolecularFunction	1	60	3
GO:0045334	clathrin-coated endocytic vesicle	GO_CellularComponent	1	46.6667	7
GO:0005905	clathrin-coated pit	GO_CellularComponent	1	51.7241	15
GO:0030136	clathrin-coated vesicle	GO_CellularComponent	1	50	25
GO:0072583	clathrin-dependent endocytosis	GO_BiologicalProcess	1	42.8571	9
GO:0032154	cleavage furrow	GO_CellularComponent	1	54.8387	17
GO:0036089	cleavage furrow formation	GO_BiologicalProcess	1	80	4
GO:0016405	CoA-ligase activity	GO_MolecularFunction	1	30	6
GO:0030662	coated vesicle membrane	GO_CellularComponent	1	43.75	14
GO:0090102	cochlea development	GO_BiologicalProcess	1	50	3
GO:0050890	cognition	GO_BiologicalProcess	1	25.7143	18
GO:0008278	cohesin complex	GO_CellularComponent	1	33.3333	3
GO:0062023	collagen-containing extracellular matrix	GO_CellularComponent	1	26.087	18
GO:0002065	columnar/cuboidal epithelial cell differentiation	GO_BiologicalProcess	1	31.25	5
GO:0006956	complement activation	GO_BiologicalProcess	1	37.037	10
GO:0001867	complement activation, lectin pathway	GO_BiologicalProcess	1	33.3333	3
GO:0000793	condensed chromosome	GO_CellularComponent	1	33.5821	45
GO:0000794	condensed nuclear chromosome	GO_CellularComponent	1	44.4444	4
GO:0000796	condensin complex	GO_CellularComponent	1	57.1429	4
GO:0061448	connective tissue development	GO_BiologicalProcess	1	20.3704	11
GO:0045054	constitutive secretory pathway	GO_BiologicalProcess	1	42.8571	3
GO:0060242	contact inhibition	GO_BiologicalProcess	1	50	3
GO:0043292	contractile fiber	GO_CellularComponent	1	32.2581	20
GO:0030137	COPI-coated vesicle	GO_CellularComponent	1	50	5
GO:0035964	COPI-coated vesicle budding	GO_BiologicalProcess	1	80	4
GO:0030134	COPII-coated ER to Golgi transport vesicle	GO_CellularComponent	1	50	7
GO:0090114	COPII-coated vesicle budding	GO_BiologicalProcess	1	52.6316	10
GO:0090110	COPII-coated vesicle cargo loading	GO_BiologicalProcess	1	50	6
GO:0005507	copper ion binding	GO_MolecularFunction	1	31.0345	9
GO:0001046	core promoter sequence-specific DNA binding	GO_MolecularFunction	1	52.7778	19
GO:0001533	cornified envelope	GO_CellularComponent	1	47.0588	8
GO:0030864	cortical actin cytoskeleton	GO_CellularComponent	1	42.3077	11
GO:0030863	cortical cytoskeleton	GO_CellularComponent	1	41.6667	15
GO:0030865	cortical cytoskeleton organization	GO_BiologicalProcess	1	53.3333	8
GO:0032541	cortical endoplasmic reticulum	GO_CellularComponent	1	60	3
GO:0070410	co-SMAD binding	GO_MolecularFunction	1	50	5
GO:0043034	costamere	GO_CellularComponent	1	60	3
GO:1904888	cranial skeletal system development	GO_BiologicalProcess	1	33.3333	5
GO:0070934	CRD-mediated mRNA stabilization	GO_BiologicalProcess	1	100	5
GO:0042407	cristae formation	GO_BiologicalProcess	1	57.1429	8
GO:0031390	Ctf18 RFC-like complex	GO_CellularComponent	1	44.4444	4
GO:0031462	Cul2-RING ubiquitin ligase complex	GO_CellularComponent	1	53.8462	7
GO:0031463	Cul3-RING ubiquitin ligase complex	GO_CellularComponent	1	33.3333	11
GO:0031464	Cul4A-RING E3 ubiquitin ligase complex	GO_CellularComponent	1	58.3333	7
GO:0031465	Cul4B-RING E3 ubiquitin ligase complex	GO_CellularComponent	1	66.6667	4
GO:0080008	Cul4-RING E3 ubiquitin ligase complex	GO_CellularComponent	1	48.2759	14
GO:0031466	Cul5-RING ubiquitin ligase complex	GO_CellularComponent	1	66.6667	4
GO:0031467	Cul7-RING ubiquitin ligase complex	GO_CellularComponent	1	100	4
GO:1903136	cuprous ion binding	GO_MolecularFunction	1	57.1429	4
GO:0019960	C-X3-C chemokine binding	GO_MolecularFunction	1	80	4
GO:0045236	CXCR chemokine receptor binding	GO_MolecularFunction	1	44.4444	4
GO:0009187	cyclic nucleotide metabolic process	GO_BiologicalProcess	1	21.7391	5
GO:0052652	cyclic purine nucleotide metabolic process	GO_BiologicalProcess	1	20	4
GO:0004112	cyclic-nucleotide phosphodiesterase activity	GO_MolecularFunction	1	31.25	5
GO:0019935	cyclic-nucleotide-mediated signaling	GO_BiologicalProcess	1	37.5	12
GO:0008024	cyclin/CDK positive transcription elongation factor complex	GO_CellularComponent	1	60	3
GO:0004861	cyclin-dependent protein serine/threonine kinase inhibitor activity	GO_BiologicalProcess	1	71.4286	5
GO:0016538	cyclin-dependent protein serine/threonine kinase regulator activity	GO_BiologicalProcess	1	70	7
GO:0016018	cyclosporin A binding	GO_MolecularFunction	1	23.5294	4
GO:0008656	cysteine-type endopeptidase activator activity involved in apoptotic process	GO_BiologicalProcess	1	37.5	3
GO:0097199	cysteine-type endopeptidase activity involved in apoptotic signaling pathway	GO_BiologicalProcess	1	56.25	9
GO:0097200	cysteine-type endopeptidase activity involved in execution phase of apoptosis	GO_BiologicalProcess	1	55.5556	5
GO:0004869	cysteine-type endopeptidase inhibitor activity	GO_BiologicalProcess	1	50	17
GO:0043027	cysteine-type endopeptidase inhibitor activity involved in apoptotic process	GO_BiologicalProcess	1	52.9412	9
GO:0043028	cysteine-type endopeptidase regulator activity involved in apoptotic process	GO_BiologicalProcess	1	46.1538	12
GO:0017004	cytochrome complex assembly	GO_BiologicalProcess	1	27.5862	8
GO:0005125	cytokine activity	GO_BiologicalProcess	1	26.7606	19
GO:0019955	cytokine binding	GO_MolecularFunction	1	35.2941	30
GO:0002367	cytokine production involved in immune response	GO_BiologicalProcess	1	32.6923	17
GO:0002534	cytokine production involved in inflammatory response	GO_BiologicalProcess	1	54.1667	13
GO:0004896	cytokine receptor activity	GO_BiologicalProcess	1	26.1905	11
GO:0032506	cytokinetic process	GO_BiologicalProcess	1	48.3871	15
GO:0051838	cytolysis by host of symbiont cells	GO_BiologicalProcess	1	40	4
GO:0044194	cytolytic granule	GO_CellularComponent	1	57.1429	4
GO:0005868	cytoplasmic dynein complex	GO_CellularComponent	1	30.7692	4
GO:0005881	cytoplasmic microtubule	GO_CellularComponent	1	36.1702	17
GO:0031122	cytoplasmic microtubule organization	GO_BiologicalProcess	1	54.5455	12
GO:0002753	cytoplasmic pattern recognition receptor signaling pathway	GO_BiologicalProcess	1	41.4634	17
GO:0039528	cytoplasmic pattern recognition receptor signaling pathway in response to virus	GO_BiologicalProcess	1	42.8571	12
GO:0099568	cytoplasmic region	GO_CellularComponent	1	36.2319	25
GO:0007253	cytoplasmic sequestering of NF-kappaB	GO_BiologicalProcess	1	60	3
GO:0051220	cytoplasmic sequestering of protein	GO_BiologicalProcess	1	69.2308	9
GO:0042994	cytoplasmic sequestering of transcription factor	GO_BiologicalProcess	1	71.4286	5
GO:0098554	cytoplasmic side of endoplasmic reticulum membrane	GO_CellularComponent	1	60	6
GO:0002183	cytoplasmic translational initiation	GO_BiologicalProcess	1	66.6667	8
GO:0030659	cytoplasmic vesicle membrane	GO_CellularComponent	1	30.9524	26
GO:0061640	cytoskeleton-dependent cytokinesis	GO_BiologicalProcess	1	45.614	26
GO:0030705	cytoskeleton-dependent intracellular transport	GO_BiologicalProcess	1	36.9565	17
GO:0140444	cytoskeleton-nuclear membrane anchor activity	GO_MolecularFunction	1	60	3
GO:0046967	cytosol to endoplasmic reticulum transport	GO_BiologicalProcess	1	83.3333	5
GO:0060401	cytosolic calcium ion transport	GO_BiologicalProcess	1	32.381	34
GO:0016482	cytosolic transport	GO_BiologicalProcess	1	38.0165	46
GO:0044597	daunorubicin metabolic process	GO_BiologicalProcess	1	33.3333	3
GO:0051084	'de novo' posttranslational protein folding	GO_BiologicalProcess	1	54.5455	6
GO:0019213	deacetylase activity	GO_MolecularFunction	1	45.4545	15
GO:0017151	DEAD/H-box RNA helicase binding	GO_MolecularFunction	1	66.6667	4
GO:0070513	death domain binding	GO_MolecularFunction	1	58.3333	7
GO:0031264	death-inducing signaling complex	GO_CellularComponent	1	71.4286	5
GO:0042742	defense response to bacterium	GO_BiologicalProcess	1	35.9712	50
GO:0050832	defense response to fungus	GO_BiologicalProcess	1	36.3636	8
GO:0050829	defense response to Gram-negative bacterium	GO_BiologicalProcess	1	26.7857	15
GO:0050830	defense response to Gram-positive bacterium	GO_BiologicalProcess	1	19.0476	12
GO:0002357	defense response to tumor cell	GO_BiologicalProcess	1	30	3
GO:0005251	delayed rectifier potassium channel activity	GO_BiologicalProcess	1	20	4
GO:0043625	delta DNA polymerase complex	GO_CellularComponent	1	100	3
GO:0016358	dendrite development	GO_BiologicalProcess	1	35.8974	14
GO:0097484	dendrite extension	GO_BiologicalProcess	1	17.6471	3
GO:0048813	dendrite morphogenesis	GO_BiologicalProcess	1	40	8
GO:0002407	dendritic cell chemotaxis	GO_BiologicalProcess	1	37.5	3
GO:0097028	dendritic cell differentiation	GO_BiologicalProcess	1	38.8889	7
GO:0043197	dendritic spine	GO_CellularComponent	1	50	7
GO:0060996	dendritic spine development	GO_BiologicalProcess	1	36.8421	7
GO:0097062	dendritic spine maintenance	GO_BiologicalProcess	1	75	3
GO:0097061	dendritic spine organization	GO_BiologicalProcess	1	41.6667	5
GO:0004536	deoxyribonuclease activity	GO_BiologicalProcess	1	37.7778	17
GO:0016311	dephosphorylation	GO_BiologicalProcess	1	37.1179	85
GO:0002029	desensitization of G protein-coupled receptor signaling pathway	GO_BiologicalProcess	1	46.1538	6
GO:0030057	desmosome	GO_CellularComponent	1	50	5
GO:0002159	desmosome assembly	GO_BiologicalProcess	1	75	3
GO:0016045	detection of bacterium	GO_BiologicalProcess	1	50	5
GO:0009595	detection of biotic stimulus	GO_BiologicalProcess	1	31.0345	9
GO:0005513	detection of calcium ion	GO_BiologicalProcess	1	44.4444	4
GO:0009593	detection of chemical stimulus	GO_BiologicalProcess	1	19.3548	12
GO:0001580	detection of chemical stimulus involved in sensory perception of bitter taste	GO_BiologicalProcess	1	14.7059	5
GO:0098581	detection of external biotic stimulus	GO_BiologicalProcess	1	33.3333	6
GO:0009855	determination of bilateral symmetry	GO_BiologicalProcess	1	22.5806	7
GO:0098754	detoxification	GO_BiologicalProcess	1	45.0704	32
GO:0048588	developmental cell growth	GO_BiologicalProcess	1	27.907	12
GO:0003006	developmental process involved in reproduction	GO_BiologicalProcess	1	16.2162	18
GO:0043650	dicarboxylic acid biosynthetic process	GO_BiologicalProcess	1	44.4444	4
GO:0043649	dicarboxylic acid catabolic process	GO_BiologicalProcess	1	23.0769	3
GO:0043648	dicarboxylic acid metabolic process	GO_BiologicalProcess	1	36	18
GO:0022600	digestive system process	GO_BiologicalProcess	1	24.1379	7
GO:0048565	digestive tract development	GO_BiologicalProcess	1	26.9231	7
GO:0034311	diol metabolic process	GO_BiologicalProcess	1	17.6471	3
GO:0150034	distal axon	GO_CellularComponent	1	50	10
GO:0016101	diterpenoid metabolic process	GO_BiologicalProcess	1	12	6
GO:0003677	DNA binding	GO_MolecularFunction	1	29.7908	356
GO:0008301	DNA binding, bending	GO_MolecularFunction	1	33.3333	3
GO:0006308	DNA catabolic process	GO_BiologicalProcess	1	27.2727	3
GO:0003689	DNA clamp loader activity	GO_MolecularFunction	1	50	4
GO:0006975	DNA damage induced protein phosphorylation	GO_BiologicalProcess	1	100	5
GO:0006977	DNA damage response, signal transduction by p53 class mediator resulting in cell cycle arrest	GO_BiologicalProcess	1	50	5
GO:0042772	DNA damage response, signal transduction resulting in transcription	GO_BiologicalProcess	1	64.2857	9
GO:0035510	DNA dealkylation	GO_BiologicalProcess	1	41.1765	7
GO:0045006	DNA deamination	GO_BiologicalProcess	1	27.2727	3
GO:0000729	DNA double-strand break processing	GO_BiologicalProcess	1	25	3
GO:0032508	DNA duplex unwinding	GO_BiologicalProcess	1	45.7627	27
GO:0032135	DNA insertion or deletion binding	GO_MolecularFunction	1	60	3
GO:0031570	DNA integrity checkpoint signaling	GO_BiologicalProcess	1	41.1111	37
GO:0006266	DNA ligation	GO_BiologicalProcess	1	44.4444	4
GO:0006306	DNA methylation	GO_BiologicalProcess	1	21.4286	3
GO:0044728	DNA methylation or demethylation	GO_BiologicalProcess	1	30	9
GO:0006346	DNA methylation-dependent heterochromatin assembly	GO_BiologicalProcess	1	57.1429	8
GO:0006304	DNA modification	GO_BiologicalProcess	1	33.3333	14
GO:0006323	DNA packaging	GO_BiologicalProcess	1	39.2857	44
GO:0034061	DNA polymerase activity	GO_BiologicalProcess	1	46.3768	32
GO:0042575	DNA polymerase complex	GO_CellularComponent	1	29.4118	5
GO:0006310	DNA recombination	GO_BiologicalProcess	1	35.1145	46
GO:0005662	DNA replication factor A complex	GO_CellularComponent	1	46.6667	7
GO:0005663	DNA replication factor C complex	GO_CellularComponent	1	66.6667	4
GO:0006270	DNA replication initiation	GO_BiologicalProcess	1	50	4
GO:0003688	DNA replication origin binding	GO_MolecularFunction	1	57.1429	4
GO:0006335	DNA replication-dependent nucleosome assembly	GO_BiologicalProcess	1	37.5	12
GO:0006336	DNA replication-independent nucleosome assembly	GO_BiologicalProcess	1	29.6296	8
GO:0000217	DNA secondary structure binding	GO_MolecularFunction	1	37.5	9
GO:0022616	DNA strand elongation	GO_BiologicalProcess	1	44.4444	4
GO:0000731	DNA synthesis involved in DNA repair	GO_BiologicalProcess	1	40.9091	9
GO:0003916	DNA topoisomerase activity	GO_MolecularFunction	1	71.4286	5
GO:0044547	DNA topoisomerase binding	GO_MolecularFunction	1	60	3
GO:0003918	DNA topoisomerase type II (double strand cut, ATP-hydrolyzing) activity	GO_MolecularFunction	1	60	3
GO:0006265	DNA topological change	GO_BiologicalProcess	1	80	4
GO:0006268	DNA unwinding involved in DNA replication	GO_BiologicalProcess	1	75	3
GO:0033677	DNA/RNA helicase activity	GO_MolecularFunction	1	75	3
GO:0001216	DNA-binding transcription activator activity	GO_BiologicalProcess	1	29.0196	74
GO:0001228	DNA-binding transcription activator activity, RNA polymerase II-specific	GO_BiologicalProcess	1	29.0323	72
GO:0000981	DNA-binding transcription factor activity, RNA polymerase II-specific	GO_BiologicalProcess	1	27.5058	118
GO:0001227	DNA-binding transcription repressor activity, RNA polymerase II-specific	GO_BiologicalProcess	1	22.9167	33
GO:0006261	DNA-dependent DNA replication	GO_BiologicalProcess	1	38.5542	32
GO:0003887	DNA-directed DNA polymerase activity	GO_BiologicalProcess	1	35	7
GO:0006353	DNA-templated transcription, termination	GO_BiologicalProcess	1	40	4
GO:0004167	dopachrome isomerase activity	GO_MolecularFunction	1	75	3
GO:0007212	dopamine receptor signaling pathway	GO_BiologicalProcess	1	31.25	5
GO:0090494	dopamine uptake	GO_BiologicalProcess	1	30	3
GO:0071542	dopaminergic neuron differentiation	GO_BiologicalProcess	1	50	3
GO:0009953	dorsal/ventral pattern formation	GO_BiologicalProcess	1	23.0769	3
GO:0009048	dosage compensation by inactivation of X chromosome	GO_BiologicalProcess	1	42.8571	3
GO:0006302	double-strand break repair	GO_BiologicalProcess	1	35.6725	61
GO:0097680	double-strand break repair via classical nonhomologous end joining	GO_BiologicalProcess	1	80	4
GO:0000724	double-strand break repair via homologous recombination	GO_BiologicalProcess	1	34.0426	32
GO:0006303	double-strand break repair via nonhomologous end joining	GO_BiologicalProcess	1	32.6923	17
GO:0003690	double-stranded DNA binding	GO_MolecularFunction	1	26.3889	247
GO:0003691	double-stranded telomeric DNA binding	GO_MolecularFunction	1	55.5556	5
GO:0044598	doxorubicin metabolic process	GO_BiologicalProcess	1	33.3333	3
GO:0034452	dynactin binding	GO_MolecularFunction	1	62.5	5
GO:0030286	dynein complex	GO_CellularComponent	1	30.4348	7
GO:0016010	dystrophin-associated glycoprotein complex	GO_CellularComponent	1	50	3
GO:0043583	ear development	GO_BiologicalProcess	1	50	9
GO:0005769	early endosome	GO_CellularComponent	1	37.2881	66
GO:0031901	early endosome membrane	GO_CellularComponent	1	34.0426	16
GO:0034498	early endosome to Golgi transport	GO_BiologicalProcess	1	60	6
GO:0045022	early endosome to late endosome transport	GO_BiologicalProcess	1	36.3636	12
GO:0070888	E-box binding	GO_MolecularFunction	1	40	10
GO:0071953	elastic fiber	GO_CellularComponent	1	60	3
GO:0009055	electron transfer activity	GO_BiologicalProcess	1	32.3529	11
GO:0022900	electron transport chain	GO_BiologicalProcess	1	38.9831	23
GO:0009790	embryo development	GO_BiologicalProcess	1	30.0613	49
GO:0048566	embryonic digestive tract development	GO_BiologicalProcess	1	30	3
GO:0003143	embryonic heart tube morphogenesis	GO_BiologicalProcess	1	40	4
GO:0048598	embryonic morphogenesis	GO_BiologicalProcess	1	32.4324	36
GO:0048568	embryonic organ development	GO_BiologicalProcess	1	28.8462	15
GO:0048562	embryonic organ morphogenesis	GO_BiologicalProcess	1	30.303	10
GO:0048706	embryonic skeletal system development	GO_BiologicalProcess	1	46.6667	7
GO:0048704	embryonic skeletal system morphogenesis	GO_BiologicalProcess	1	50	5
GO:0072546	EMC complex	GO_CellularComponent	1	50	5
GO:0060986	endocrine hormone secretion	GO_BiologicalProcess	1	15.7895	3
GO:0050886	endocrine process	GO_BiologicalProcess	1	20.5882	7
GO:0035270	endocrine system development	GO_BiologicalProcess	1	24.1379	7
GO:0032456	endocytic recycling	GO_BiologicalProcess	1	39.5833	19
GO:0030666	endocytic vesicle membrane	GO_CellularComponent	1	50	6
GO:0004520	endodeoxyribonuclease activity	GO_BiologicalProcess	1	41.9355	13
GO:0035987	endodermal cell differentiation	GO_BiologicalProcess	1	46.6667	14
GO:0004519	endonuclease activity	GO_BiologicalProcess	1	32.8947	25
GO:0016893	endonuclease activity, active with either ribo- or deoxyribonucleic acids and producing 5'-phosphomonoesters	GO_BiologicalProcess	1	25	8
GO:0004866	endopeptidase inhibitor activity	GO_BiologicalProcess	1	43.2836	29
GO:0061135	endopeptidase regulator activity	GO_BiologicalProcess	1	42.1053	32
GO:0070971	endoplasmic reticulum exit site	GO_CellularComponent	1	56.25	9
GO:0005788	endoplasmic reticulum lumen	GO_CellularComponent	1	50	13
GO:0090158	endoplasmic reticulum membrane organization	GO_BiologicalProcess	1	37.5	3
GO:0007029	endoplasmic reticulum organization	GO_BiologicalProcess	1	39.6226	21
[truncated: 3,192 more rows]

## Sheet: 10_RNA_UP_RE_DO_NR_BIO
ID	Term	Ontology Source	Term PValue Corrected with Bonferroni step down	% Associated Genes	Nr. Genes
[truncated: 3,726 more rows]

[truncated: 4 more sheets: 11_RNA_UP_NR_DO_RE_BIO, 12_PRO_BIO, 13_PRO_UP_RE_DO_NR_BIO, 14_PRO_UP_NR_DO_RE_BIO]
